# Supplementary material for: OzNOxESI: A Novel Mass Spectrometry Ion Chemistry for Elucidating Lipid Double-Bond Regioisomerism in Complex Mixtures
Source: Anal Chem. 2025 Jan 16;97(3):1879–88. doi: 10.1021/acs.analchem.4c05940 (PMC11780577; doi:10.1021/acs.analchem.4c05940)
Supplement: Supplementary file 2 — ac4c05940_si_002.xlsx [file ac4c05940_si_002.xlsx]

## Sheet: Table S1
Table S1. HCD MS2 collision energies and additional mass losses by lipid class. Many OzNOxESI-MS2 product ions are analogous to their OzESI-MS counterparts, with or without an additional mass loss. This additional mass loss is represented in the Add. Mass Loss column, where 0 represents that the OzNOxESI-MS2 product ion is of identical m/z to the OzESI-MS counterpart. The collision energies prese…
Class	Collision Energy (NCE)	Add. Mass Loss (Da)
FA	10	0
LPC	15*	0
LPE	16	0
LPG	29	172.014
PA	23	115.003
PC	15	0
PE	25	141.019
PG	25	189.04
PI	23	277.056
PS	23	185.009

## Sheet: Table S2
Table S2. LC-OzNOxESI-MS2 analysis of lipid extract from human plasma with data processing assisted by OzNOx Companion.
																Conc in Plasma (uM)
Lipid name	Double-Bond n-#	Isomer Abundance	ClassKey	SubClassKey	FAKey	FAGroupKey	MolFormula	TailCarbons	TailDoubleBonds	CalcMass	Adduct type	Adduct Mz	TotalSmpIDRate(%)	TotalGrade	Rt(min)	S1	S2	S3	S4
LPC(14:0)_1			LPC	monoacyl	(14:0)	(14:0)	C22 H46 N1 O7 P1	14	0	467.301	[M+H]+	468.308	100	C	4.112	0.006105	0.00663362	0.00645944	0.00602269
LPC(14:0)_2			LPC	monoacyl	(14:0)	(14:0)	C22 H46 N1 O7 P1	14	0	467.301	[M+H]+	468.308	100	A	4.358	0.08308	0.0784414	0.0797764	0.0734487
LPC(15:0)			LPC	monoacyl	(15:0)	(15:0)	C23 H48 N1 O7 P1	15	0	481.317	[M+H]+	482.323	100	A	4.891	0.0757583	0.0815672	0.0831235	0.0704696
LPC(16:0)_1			LPC	monoacyl	(16:0)	(16:0)	C24 H50 N1 O7 P1	16	0	495.332	[M+H]+	496.339	100	A	5.15	0.928289	0.854916	0.751098	0.789435
LPC(16:0)_2			LPC	monoacyl	(16:0)	(16:0)	C24 H50 N1 O7 P1	16	0	495.332	[M+H]+	496.339	100	A	5.335	7.01808	7.47953	7.35043	6.46658
LPC(16:1)	All isomers		LPC	monoacyl	(16:1)	(16:1)	C24 H48 N1 O7 P1	16	1	493.317	[M+H]+	494.323	75	C	4.651	0.182937	0.173744	0.173791	0.165832
LPC(16:1)	(n-7)	0.697	LPC	monoacyl	(16:1)	(16:1)	C24 H48 N1 O7 P1	16	1	493.317	[M+H]+	494.323			4.651	0.127507	0.121099	0.121132	0.115585
LPC(16:1)	(n-9)	0.1465	LPC	monoacyl	(16:1)	(16:1)	C24 H48 N1 O7 P1	16	1	493.317	[M+H]+	494.323			4.651	0.0268003	0.0254534	0.0254603	0.0242944
LPC(16:1)	(n-5)	0.1131	LPC	monoacyl	(16:1)	(16:1)	C24 H48 N1 O7 P1	16	1	493.317	[M+H]+	494.323			4.651	0.0206902	0.0196504	0.0196557	0.0187556
LPC(16:1)	(n-10)	0.0168	LPC	monoacyl	(16:1)	(16:1)	C24 H48 N1 O7 P1	16	1	493.317	[M+H]+	494.323			4.651	0.00307334	0.00291889	0.00291968	0.00278598
LPC(16:1)	(n-4)	0.0128	LPC	monoacyl	(16:1)	(16:1)	C24 H48 N1 O7 P1	16	1	493.317	[M+H]+	494.323			4.651	0.0023416	0.00222392	0.00222452	0.00212265
LPC(16:1)	(n-11)	0.0056	LPC	monoacyl	(16:1)	(16:1)	C24 H48 N1 O7 P1	16	1	493.317	[M+H]+	494.323			4.651	0.00102445	0.000972964	0.000973228	0.000928659
LPC(16:1)	(n-6)	0.0051	LPC	monoacyl	(16:1)	(16:1)	C24 H48 N1 O7 P1	16	1	493.317	[M+H]+	494.323			4.651	0.000932979	0.000886092	0.000886332	0.000845743
LPC(16:1)	(n-3)	0.0008	LPC	monoacyl	(16:1)	(16:1)	C24 H48 N1 O7 P1	16	1	493.317	[M+H]+	494.323			4.651	0.00014635	0.000138995	0.000139033	0.000132666
LPC(16:1)	(n-8)	0.002	LPC	monoacyl	(16:1)	(16:1)	C24 H48 N1 O7 P1	16	1	493.317	[M+H]+	494.323			4.651	0.000365874	0.000347487	0.000347581	0.000331664
LPC(16:1)	(n-2)	0.0004	LPC	monoacyl	(16:1)	(16:1)	C24 H48 N1 O7 P1	16	1	493.317	[M+H]+	494.323			4.651	7.31749e-05	6.94974e-05	6.95163e-05	6.63328e-05
LPC(17:0)			LPC	monoacyl	(17:0)	(17:0)	C25 H52 N1 O7 P1	17	0	509.348	[M+H]+	510.355	100	A	5.757	0.1087	0.119433	0.116985	0.102384
LPC(17:1)	(n-8)	1	LPC	monoacyl	(17:1)	(17:1)	C25 H50 N1 O7 P1	17	1	507.332	[M+H]+	508.339	100	A	5.103	0.0133371	0.0138658	0.0146397	0.0136904
LPC(18:0)_1			LPC	monoacyl	(18:0)	(18:0)	C26 H54 N1 O7 P1	18	0	523.364	[M+H]+	524.371	100	A	6.031	0.166769	0.181453	0.177587	0.149378
LPC(18:0)_2			LPC	monoacyl	(18:0)	(18:0)	C26 H54 N1 O7 P1	18	0	523.364	[M+H]+	524.371	100	A	6.239	2.38602	2.57258	2.62427	2.04834
LPC(18:1)	All isomers		LPC	monoacyl	(18:1)	(18:1)	C26 H52 N1 O7 P1	18	1	521.348	[M+H]+	522.355	100	A	5.503	1.21938	1.33009	1.32528	1.12085
LPC(18:1)	(n-9)	0.8378	LPC	monoacyl	(18:1)	(18:1)	C26 H52 N1 O7 P1	18	1	521.348	[M+H]+	522.355			5.503	1.02159	1.11435	1.11032	0.939046
LPC(18:1)	(n-7)	0.122	LPC	monoacyl	(18:1)	(18:1)	C26 H52 N1 O7 P1	18	1	521.348	[M+H]+	522.355			5.503	0.148764	0.162271	0.161684	0.136743
LPC(18:1)	(n-10)	0.0114	LPC	monoacyl	(18:1)	(18:1)	C26 H52 N1 O7 P1	18	1	521.348	[M+H]+	522.355			5.503	0.0139009	0.015163	0.0151082	0.0127777
LPC(18:1)	(n-6)	0.0143	LPC	monoacyl	(18:1)	(18:1)	C26 H52 N1 O7 P1	18	1	521.348	[M+H]+	522.355			5.503	0.0174371	0.0190202	0.0189515	0.0160281
LPC(18:1)	(n-4)	0.0032	LPC	monoacyl	(18:1)	(18:1)	C26 H52 N1 O7 P1	18	1	521.348	[M+H]+	522.355			5.503	0.00390201	0.00425628	0.0042409	0.00358671
LPC(18:1)	(n-2)	0.0013	LPC	monoacyl	(18:1)	(18:1)	C26 H52 N1 O7 P1	18	1	521.348	[M+H]+	522.355			5.503	0.00158519	0.00172911	0.00172287	0.0014571
LPC(18:1)	(n-5)	0.0048	LPC	monoacyl	(18:1)	(18:1)	C26 H52 N1 O7 P1	18	1	521.348	[M+H]+	522.355			5.503	0.00585301	0.00638442	0.00636136	0.00538007
LPC(18:1)	(n-8)	0.0036	LPC	monoacyl	(18:1)	(18:1)	C26 H52 N1 O7 P1	18	1	521.348	[M+H]+	522.355			5.503	0.00438976	0.00478831	0.00477102	0.00403505
LPC(18:1)	(n-3)	0.0011	LPC	monoacyl	(18:1)	(18:1)	C26 H52 N1 O7 P1	18	1	521.348	[M+H]+	522.355			5.503	0.00134132	0.0014631	0.00145781	0.00123293
LPC(18:1)	(n-11)	0.0005	LPC	monoacyl	(18:1)	(18:1)	C26 H52 N1 O7 P1	18	1	521.348	[M+H]+	522.355			5.503	0.000609689	0.000665044	0.000662641	0.000560424
LPC(18:1)	(n-12)	0.0001	LPC	monoacyl	(18:1)	(18:1)	C26 H52 N1 O7 P1	18	1	521.348	[M+H]+	522.355			5.503	0.000121938	0.000133009	0.000132528	0.000112085
LPC(18:2)	All isomers		LPC	monoacyl	(18:2)	(18:2)	C26 H50 N1 O7 P1	18	2	519.332	[M+H]+	520.34	100	A	4.924	3.8271	3.98015	3.87081	3.42139
LPC(18:2)	(n-6,9)	0.989	LPC	monoacyl	(18:2)	(18:2)	C26 H50 N1 O7 P1	18	2	519.332	[M+H]+	520.34			4.924	3.785	3.93637	3.82823	3.38375
LPC(18:2)	(n-6,10)	0.007	LPC	monoacyl	(18:2)	(18:2)	C26 H50 N1 O7 P1	18	2	519.332	[M+H]+	520.34			4.924	0.0267897	0.0278611	0.0270957	0.0239497
LPC(18:2)	(n-6,16)	0.002	LPC	monoacyl	(18:2)	(18:2)	C26 H50 N1 O7 P1	18	2	519.332	[M+H]+	520.34			4.924	0.00765419	0.0079603	0.00774162	0.00684278
LPC(18:2)	(n-7,9)	0.001	LPC	monoacyl	(18:2)	(18:2)	C26 H50 N1 O7 P1	18	2	519.332	[M+H]+	520.34			4.924	0.0038271	0.00398015	0.00387081	0.00342139
LPC(18:2)	others	< 1%	LPC	monoacyl	(18:2)	(18:2)	C26 H50 N1 O7 P1	18	2	519.332	[M+H]+	520.34			4.924	n.d.	n.d.	n.d.	n.d.
LPC(18:3)	(n-3,6,9)	1	LPC	monoacyl	(18:3)	(18:3)	C26 H48 N1 O7 P1	18	3	517.317	[M+H]+	518.323	100	C	4.397	0.0447465	0.0406102	0.0421371	0.0379885
LPC(19:0)			LPC	monoacyl	(19:0)	(19:0)	C27 H56 N1 O7 P1	19	0	537.379	[M+H]+	538.386	100	C	6.751	0.0101865	0.0109624	0.0110545	0.00923234
LPC(19:1)	All isomers		LPC	monoacyl	(19:1)	(19:1)	C27 H54 N1 O7 P1	19	1	535.364	[M+H]+	536.37	100	C	5.898	0.00516357	0.00519668	0.00494395	0.00415655
LPC(19:1)	(n-8)	0.76	LPC	monoacyl	(19:1)	(19:1)	C27 H54 N1 O7 P1	19	1	535.364	[M+H]+	536.37			5.898	0.00392431	0.00394948	0.0037574	0.00315898
LPC(19:1)	(n-10)	0.2	LPC	monoacyl	(19:1)	(19:1)	C27 H54 N1 O7 P1	19	1	535.364	[M+H]+	536.37			5.898	0.00103271	0.00103934	0.00098879	0.00083131
LPC(19:1)	(n-9)	0.04	LPC	monoacyl	(19:1)	(19:1)	C27 H54 N1 O7 P1	19	1	535.364	[M+H]+	536.37			5.898	0.000206543	0.000207867	0.000197758	0.000166262
LPC(20:0)_1			LPC	monoacyl	(20:0)	(20:0)	C28 H58 N1 O7 P1	20	0	551.395	[M+H]+	552.402	100	C	7.06	0.00161606	0.00206061	0.00204623	0.00194039
LPC(20:0)_2			LPC	monoacyl	(20:0)	(20:0)	C28 H58 N1 O7 P1	20	0	551.395	[M+H]+	552.402	100	A	7.314	0.0180665	0.0179973	0.018431	0.0156681
LPC(20:1)	All isomers		LPC	monoacyl	(20:1)	(20:1)	C28 H56 N1 O7 P1	20	1	549.379	[M+H]+	550.386	75	A	6.352	0.0308934	0.0319549	0.0344722	0.0295115
LPC(20:1)	(n-9)	0.972	LPC	monoacyl	(20:1)	(20:1)	C28 H56 N1 O7 P1	20	1	549.379	[M+H]+	550.386			6.352	0.0300284	0.0310601	0.033507	0.0286852
LPC(20:1)	(n-7)	0.024	LPC	monoacyl	(20:1)	(20:1)	C28 H56 N1 O7 P1	20	1	549.379	[M+H]+	550.386			6.352	0.000741442	0.000766917	0.000827334	0.000708276
LPC(20:1)	(n-10)	0.001	LPC	monoacyl	(20:1)	(20:1)	C28 H56 N1 O7 P1	20	1	549.379	[M+H]+	550.386			6.352	3.08934e-05	3.19549e-05	3.44722e-05	2.95115e-05
LPC(20:1)	(n-11)	0.003	LPC	monoacyl	(20:1)	(20:1)	C28 H56 N1 O7 P1	20	1	549.379	[M+H]+	550.386			6.352	9.26803e-05	9.58646e-05	0.000103417	8.85345e-05
LPC(20:2)	All isomers		LPC	monoacyl	(20:2)	(20:2)	C28 H54 N1 O7 P1	20	2	547.364	[M+H]+	548.37	100	A	5.704	0.0224866	0.0248522	0.0252363	0.0224866
LPC(20:2)	(n-6,9)	0.988	LPC	monoacyl	(20:2)	(20:2)	C28 H54 N1 O7 P1	20	2	547.364	[M+H]+	548.37			5.704	0.0222168	0.024554	0.0249335	0.0222168
LPC(20:2)	(n-9,18)	0.007	LPC	monoacyl	(20:2)	(20:2)	C28 H54 N1 O7 P1	20	2	547.364	[M+H]+	548.37			5.704	0.000157406	0.000173965	0.000176654	0.000157406
LPC(20:2)	(n-9,12)	0.006	LPC	monoacyl	(20:2)	(20:2)	C28 H54 N1 O7 P1	20	2	547.364	[M+H]+	548.37			5.704	0.00013492	0.000149113	0.000151418	0.00013492
LPC(20:2)	(n-6,18)	< 1%	LPC	monoacyl	(20:2)	(20:2)	C28 H54 N1 O7 P1	20	2	547.364	[M+H]+	548.37			5.704	n.d.	n.d.	n.d.	n.d.
LPC(20:3)	All isomers		LPC	monoacyl	(20:3)	(20:3)	C28 H52 N1 O7 P1	20	3	545.348	[M+H]+	546.355	100	A	5.219	0.208801	0.207869	0.215602	0.205837
LPC(20:3)	(n-6,9,12)	0.97	LPC	monoacyl	(20:3)	(20:3)	C28 H52 N1 O7 P1	20	3	545.348	[M+H]+	546.355			5.219	0.202537	0.201633	0.209134	0.199662
LPC(20:3)	(n-6,9,15)	0.03	LPC	monoacyl	(20:3)	(20:3)	C28 H52 N1 O7 P1	20	3	545.348	[M+H]+	546.355			5.219	0.00626402	0.00623607	0.00646805	0.00617512
LPC(20:3)	(n-6,9,16)	< 1%	LPC	monoacyl	(20:3)	(20:3)	C28 H52 N1 O7 P1	20	3	545.348	[M+H]+	546.355			5.219	n.d.	n.d.	n.d.	n.d.
LPC(20:3)	(n-6,9,17)	< 1%	LPC	monoacyl	(20:3)	(20:3)	C28 H52 N1 O7 P1	20	3	545.348	[M+H]+	546.355			5.219	n.d.	n.d.	n.d.	n.d.
LPC(20:4)	(n-6,9,12,15)	1	LPC	monoacyl	(20:4)	(20:4)	C28 H50 N1 O7 P1	20	4	543.332	[M+H]+	544.339	100	A	4.879	0.76775	0.801833	0.805936	0.699854
LPC(22:0)			LPC	monoacyl	(22:0)	(22:0)	C30 H62 N1 O7 P1	22	0	579.426	[M+H]+	580.433	100	C	8.528	0.00477614	0.00454929	0.00482421	0.00414669
LPC(22:1)	All isomers		LPC	monoacyl	(22:1)	(22:1)	C30 H60 N1 O7 P1	22	1	577.411	[M+H]+	578.417	75	C	7.385	0.00180618	0.00188835	0.00187108	0.00148657
LPC(22:1)	(n-9)	0.99	LPC	monoacyl	(22:1)	(22:1)	C30 H60 N1 O7 P1	22	1	577.411	[M+H]+	578.417			7.385	0.00178812	0.00186947	0.00185237	0.00147171
LPC(22:1)	(n-2)	0.01	LPC	monoacyl	(22:1)	(22:1)	C30 H60 N1 O7 P1	22	1	577.411	[M+H]+	578.417			7.385	1.80618e-05	1.88835e-05	1.87108e-05	1.48657e-05
LPC(22:4)	All isomers		LPC	monoacyl	(22:4)	(22:4)	C30 H54 N1 O7 P1	22	4	571.364	[M+H]+	572.37	100	A	5.503	0.0281455	0.0267807	0.0250692	0.0238519
LPC(22:4)	(n-6,9,12,15)	0.93	LPC	monoacyl	(22:4)	(22:4)	C30 H54 N1 O7 P1	22	4	571.364	[M+H]+	572.37			5.503	0.0261753	0.024906	0.0233143	0.0221823
LPC(22:4)	(n-6,9,12,14)	0.07	LPC	monoacyl	(22:4)	(22:4)	C30 H54 N1 O7 P1	22	4	571.364	[M+H]+	572.37			5.503	0.00197019	0.00187465	0.00175484	0.00166963
LPC(22:4)	(n-6,9,13,15)	< 1%	LPC	monoacyl	(22:4)	(22:4)	C30 H54 N1 O7 P1	22	4	571.364	[M+H]+	572.37			5.503	n.d.	n.d.	n.d.	n.d.
LPC(22:4)	(n-6,9,12,19)	< 1%	LPC	monoacyl	(22:4)	(22:4)	C30 H54 N1 O7 P1	22	4	571.364	[M+H]+	572.37			5.503	n.d.	n.d.	n.d.	n.d.
LPC(22:4)	(n-6,9,12,16)	< 1%	LPC	monoacyl	(22:4)	(22:4)	C30 H54 N1 O7 P1	22	4	571.364	[M+H]+	572.37			5.503	n.d.	n.d.	n.d.	n.d.
LPC(22:5)	All isomers		LPC	monoacyl	(22:5)	(22:5)	C30 H52 N1 O7 P1	22	5	569.348	[M+H]+	570.354	100	A	5.032	0.0349248	0.0326739	0.037623	0.0332066
LPC(22:5)	(n-3,6,9,12,15)	0.6617	LPC	monoacyl	(22:5)	(22:5)	C30 H52 N1 O7 P1	22	5	569.348	[M+H]+	570.354			5.032	0.0231098	0.0216203	0.0248951	0.0219728
LPC(22:5)	(n-3,6,9,13,16)	0.3383	LPC	monoacyl	(22:5)	(22:5)	C30 H52 N1 O7 P1	22	5	569.348	[M+H]+	570.354			5.032	0.0118151	0.0110536	0.0127278	0.0112338
LPC(22:5)	others	< 1%	LPC	monoacyl	(22:5)	(22:5)	C30 H52 N1 O7 P1	22	5	569.348	[M+H]+	570.354			5.032	n.d.	n.d.	n.d.	n.d.
LPC(22:6)	(n-3,6,9,12,15,18)	1	LPC	monoacyl	(22:6)	(22:6)	C30 H50 N1 O7 P1	22	6	567.332	[M+H]+	568.339	100	A	4.776	0.13319	0.133233	0.133316	0.115418
LPC(24:0)			LPC	monoacyl	(24:0)	(24:0)	C32 H66 N1 O7 P1	24	0	607.458	[M+H]+	608.464	100	C	9.894	0.00715582	0.00730042	0.0072208	0.00573493
LPC(30:0)			LPC	monoacyl	(30:0)	(30:0)	C38 H78 N1 O7 P1	30	0	691.552	[M+H]+	692.558	100	C	12.855	0.023167	0.020629	0.0228091	0.0180768
LPC(30:1)	All isomers		LPC	monoacyl	(30:1)	(30:1)	C38 H76 N1 O7 P1	30	1	689.536	[M+H]+	690.542	100	C	12.632	0.0128445	0.0121257	0.0133604	0.0121951
LPC(30:1)	(n-4)	0.864	LPC	monoacyl	(30:1)	(30:1)	C38 H76 N1 O7 P1	30	1	689.536	[M+H]+	690.542			12.632	0.0110976	0.0104766	0.0115434	0.0105365
LPC(30:1)	(n-17)	0.132	LPC	monoacyl	(30:1)	(30:1)	C38 H76 N1 O7 P1	30	1	689.536	[M+H]+	690.542			12.632	0.00169547	0.0016006	0.00176357	0.00160975
LPC(30:1)	(n-1)	0.004	LPC	monoacyl	(30:1)	(30:1)	C38 H76 N1 O7 P1	30	1	689.536	[M+H]+	690.542			12.632	5.13778e-05	4.8503e-05	5.34415e-05	4.87803e-05
LPC(P-16:0)			LPC	monoalkenyl	(P-16:0)	(P-16:0)	C24 H50 N1 O6 P1	16	1	479.338	[M+H]+	480.345	100	C	5.623	0.155527	0.153725	0.157807	0.143228
LPC(P-17:0)			LPC	monoalkenyl	(P-17:0)	(P-17:0)	C25 H52 N1 O6 P1	17	1	493.353	[M+H]+	494.36	100	C	5.936	0.00735936	0.00678427	0.00766948	0.00637237
LPC(P-18:0)_1			LPC	monoalkenyl	(P-18:0)	(P-18:0)	C26 H54 N1 O6 P1	18	1	507.369	[M+H]+	508.376	100	C	5.857	0.135415	0.145849	0.1442	0.11436
LPC(P-18:0)_2			LPC	monoalkenyl	(P-18:0)	(P-18:0)	C26 H54 N1 O6 P1	18	1	507.369	[M+H]+	508.375	100	C	6.605	0.0251668	0.0273454	0.0271693	0.022509
LPC(P-18:1)	(n-9)	1	LPC	monoalkenyl	(P-18:1)	(P-18:1)	C26 H52 N1 O6 P1	18	2	505.353	[M+H]+	506.36	100	C	5.779	0.0410744	0.0373757	0.0399502	0.0353101
LPC(P-20:0)			LPC	monoalkenyl	(P-20:0)	(P-20:0)	C28 H58 N1 O6 P1	20	1	535.4	[M+H]+	536.407	100	C	6.794	0.0107223	0.0110887	0.0131203	0.0106774
LPC(P-20:1)	(n-6)	1	LPC	monoalkenyl	(P-20:1)	(P-20:1)	C28 H56 N1 O6 P1	20	2	533.385	[M+H]+	534.391	100	C	6.054	0.0030788	0.00317275	0.00331626	0.0033015
LPC(P-22:0)			LPC	monoalkenyl	(P-22:0)	(P-22:0)	C30 H62 N1 O6 P1	22	1	563.431	[M+H]+	564.438	100	C	7.923	0.0126091	0.0133961	0.0137828	0.0120892
LPC(P-24:0)			LPC	monoalkenyl	(P-24:0)	(P-24:0)	C32 H66 N1 O6 P1	24	1	591.463	[M+H]+	592.469	75	C	9.169	0.0186318	0.0183854	0.018675	0.0172307
LPC(P-24:1)	(n-7)	1	LPC	monoalkenyl	(P-24:1)	(P-24:1)	C32 H64 N1 O6 P1	24	2	589.447	[M+H]+	590.453	100	C	9.044	0.00635576	0.00566526	0.00679841	0.0039595
LPC(O-16:0)			LPC	monoalkyl	(O-16:0)	(O-16:0)	C24 H52 N1 O6 P1	16	0	481.353	[M+H]+	482.36	100	A	5.692	0.145819	0.156304	0.159899	0.131224
LPC(O-18:0)			LPC	monoalkyl	(O-18:0)	(O-18:0)	C26 H56 N1 O6 P1	18	0	509.385	[M+H]+	510.391	100	A	6.702	0.0730709	0.0784778	0.0794128	0.0672223
LPC(O-20:0)			LPC	monoalkyl	(O-20:0)	(O-20:0)	C28 H60 N1 O6 P1	20	0	537.416	[M+H]+	538.422	100	C	7.866	0.0198261	0.0213561	0.0206008	0.0156918
LPC(O-22:0)			LPC	monoalkyl	(O-22:0)	(O-22:0)	C30 H64 N1 O6 P1	22	0	565.447	[M+H]+	566.453	75	C	9.169	0.00855931	0.00833875	0.00817992	0.00678945
LPC(O-24:0)			LPC	monoalkyl	(O-24:0)	(O-24:0)	C32 H68 N1 O6 P1	24	0	593.478	[M+H]+	594.485	100	C	10.7	0.0108366	0.0100714	0.00955532	0.00822111
LPE(16:0)_1			LPE	monoacyl	(16:0)	(16:0)	C21 H44 N1 O7 P1	16	0	453.286	[M+H]+	454.292	100	B	5.256	0.0153462	0.0164986	0.01569	0.0157841
LPE(16:0)_2			LPE	monoacyl	(16:0)	(16:0)	C21 H44 N1 O7 P1	16	0	453.286	[M+H]+	454.292	100	A	5.432	0.10493	0.120714	0.114857	0.104681
LPE(18:0)_1			LPE	monoacyl	(18:0)	(18:0)	C23 H48 N1 O7 P1	18	0	481.317	[M+H]+	482.323	100	A	6.188	0.0230918	0.022883	0.024898	0.0185788
LPE(18:0)_2			LPE	monoacyl	(18:0)	(18:0)	C23 H48 N1 O7 P1	18	0	481.317	[M+H]+	482.323	100	A	6.388	0.163644	0.175601	0.177487	0.155427
LPE(18:1)	All isomers		LPE	monoacyl	(18:1)	(18:1)	C23 H46 N1 O7 P1	18	1	479.301	[M+H]+	480.308	100	A	5.611	0.079768	0.0933575	0.0908468	0.0899021
LPE(18:1)	(n-9)	0.883	LPE	monoacyl	(18:1)	(18:1)	C23 H46 N1 O7 P1	18	1	479.301	[M+H]+	480.308			5.611	0.0704351	0.0824347	0.0802177	0.0793836
LPE(18:1)	(n-6)	0.017	LPE	monoacyl	(18:1)	(18:1)	C23 H46 N1 O7 P1	18	1	479.301	[M+H]+	480.308			5.611	0.00135606	0.00158708	0.0015444	0.00152834
LPE(18:1)	(n-1)	0.047	LPE	monoacyl	(18:1)	(18:1)	C23 H46 N1 O7 P1	18	1	479.301	[M+H]+	480.308			5.611	0.0037491	0.0043878	0.0042698	0.0042254
LPE(18:1)	(n-7)	0.022	LPE	monoacyl	(18:1)	(18:1)	C23 H46 N1 O7 P1	18	1	479.301	[M+H]+	480.308			5.611	0.0017549	0.00205387	0.00199863	0.00197785
LPE(18:1)	(n-10)	0.024	LPE	monoacyl	(18:1)	(18:1)	C23 H46 N1 O7 P1	18	1	479.301	[M+H]+	480.308			5.611	0.00191443	0.00224058	0.00218032	0.00215765
LPE(18:1)	(n-12)	0.004	LPE	monoacyl	(18:1)	(18:1)	C23 H46 N1 O7 P1	18	1	479.301	[M+H]+	480.308			5.611	0.000319072	0.00037343	0.000363387	0.000359609
LPE(18:1)	(n-4)	0.003	LPE	monoacyl	(18:1)	(18:1)	C23 H46 N1 O7 P1	18	1	479.301	[M+H]+	480.308			5.611	0.000239304	0.000280073	0.00027254	0.000269706
LPE(18:2)	All isomers		LPE	monoacyl	(18:2)	(18:2)	C23 H44 N1 O7 P1	18	2	477.286	[M+H]+	478.292	100	A	5.014	0.164311	0.174842	0.19016	0.179352
LPE(18:2)	(n-6,9)	0.96	LPE	monoacyl	(18:2)	(18:2)	C23 H44 N1 O7 P1	18	2	477.286	[M+H]+	478.292			5.014	0.157738	0.167848	0.182553	0.172178
LPE(18:2)	(n-7,10)	0.03	LPE	monoacyl	(18:2)	(18:2)	C23 H44 N1 O7 P1	18	2	477.286	[M+H]+	478.292			5.014	0.00492932	0.00524526	0.00570479	0.00538057
LPE(18:2)	(n-6,10)	0.01	LPE	monoacyl	(18:2)	(18:2)	C23 H44 N1 O7 P1	18	2	477.286	[M+H]+	478.292			5.014	0.00164311	0.00174842	0.0019016	0.00179352
LPE(20:4)	(n-6,9,12,15)	1	LPE	monoacyl	(20:4)	(20:4)	C25 H44 N1 O7 P1	20	4	501.286	[M+H]+	502.292	100	A	4.959	0.182627	0.214652	0.219705	0.199113
LPE(22:6)	n.d.		LPE	monoacyl	(22:6)	(22:6)	C27 H44 N1 O7 P1	22	6	525.286	[M+H]+	526.292	100	A	4.865	0.0744771	0.0874223	0.0916838	0.0845208
LPE(O-16:0)			LPE	monoalkyl	(O-16:0)	(O-16:0)	C21 H46 N1 O6 P1	16	0	439.306	[M+H]+	440.313	100	C	5.829	0.013884	0.0159577	0.0165876	0.0148902
LPE(O-16:1)	n.d.		LPE	monoalkyl	(O-16:1)	(O-16:1)	C21 H44 N1 O6 P1	16	1	437.291	[M+H]+	438.297	100	C	5.775	0.202061	0.201684	0.213987	0.197788
LPE(O-18:0)			LPE	monoalkyl	(O-18:0)	(O-18:0)	C23 H50 N1 O6 P1	18	0	467.338	[M+H]+	468.344	75	A	6.896	0.00967034	0.0108353	0.0108617	0.00921791
LPE(O-18:1)	n.d.		LPE	monoalkyl	(O-18:1)	(O-18:1)	C23 H48 N1 O6 P1	18	1	465.322	[M+H]+	466.329	100	C	6.817	0.141143	0.15167	0.154724	0.135159
LPE(O-18:2)	n.d.		LPE	monoalkyl	(O-18:2)	(O-18:2)	C23 H46 N1 O6 P1	18	2	463.306	[M+H]+	464.313	100	C	5.948	0.104133	0.111292	0.116684	0.109097
LPE(O-20:1)			LPE	monoalkyl	(O-20:1)	(O-20:1)	C25 H52 N1 O6 P1	20	1	493.353	[M+H]+	494.359	100	C	8.023	0.0148609	0.0155356	0.014269	0.0129706
LPI(18:0)			LPI	monoacyl	(18:0)	(18:0)	C27 H53 O12 P1	18	0	600.327	[M+NH4]+	618.36	100	A	5.572	0.221523	0.243634	0.226174	0.219467
LPI(19:2)	n.d.		LPI	monoacyl	(19:2)	(19:2)	C28 H51 O12 P1	19	2	610.312	[M+NH4]+	628.35	75	C	4.623	0.156256	0.194276	0.176071	0.177017
LPI(20:4)	n.d.		LPI	monoacyl	(20:4)	(20:4)	C29 H49 O12 P1	20	4	620.296	[M+NH4]+	638.328	100	A	4.33	0.148696	0.202162	0.192629	0.167386
PC(12:0_16:0)			PC	diacyl	(12:0_16:0)	(28:0)	C36 H72 N1 O8 P1	28	0	677.5	[M+H]+	678.507	100	A	10.147	0.00881307	0.00884548	0.0085947	0.00821814
PC(14:0_16:0)			PC	diacyl	(14:0_16:0)	(30:0)	C38 H76 N1 O8 P1	30	0	705.531	[M+H]+	706.538	100	A	11.743	0.263164	0.254777	0.247334	0.203573
PC(14:0_18:2)	All isomers		PC	diacyl	(14:0_18:2)	(32:2)	C40 H76 N1 O8 P1	32	2	729.531	[M+H]+	730.538	100	A	10.74	0.14273	0.151375	0.150576	0.129861
PC(14:0_18:2)	(n-6,9)	0.998	PC	diacyl	(14:0_18:2)	(32:2)	C40 H76 N1 O8 P1	32	2	729.531	[M+H]+	730.538			10.74	0.142445	0.151072	0.150275	0.129601
PC(14:0_18:2)	(n-7,9)	0.002	PC	diacyl	(14:0_18:2)	(32:2)	C40 H76 N1 O8 P1	32	2	729.531	[M+H]+	730.538			10.74	0.00028546	0.00030275	0.000301152	0.000259722
PC(14:0_20:4)	(n-6,9,12,15)	1	PC	diacyl	(14:0_20:4)	(34:4)	C42 H76 N1 O8 P1	34	4	753.531	[M+H]+	754.538	100	A	10.55	0.0340411	0.0357821	0.0360004	0.0317562
PC(15:0_18:1)	All isomers		PC	diacyl	(15:0_18:1)	(33:1)	C41 H80 N1 O8 P1	33	1	745.562	[M+H]+	746.569	100	A	12.922	0.17687	0.182088	0.188311	0.165792
PC(15:0_18:1)	(n-9)	0.69	PC	diacyl	(15:0_18:1)	(33:1)	C41 H80 N1 O8 P1	33	1	745.562	[M+H]+	746.569			12.92	0.12204	0.125641	0.129935	0.114396
PC(15:0_18:1)	(n-8)	0.212	PC	diacyl	(15:0_18:1)	(33:1)	C41 H80 N1 O8 P1	33	1	745.562	[M+H]+	746.569			12.92	0.0374964	0.0386026	0.039922	0.0351479
PC(15:0_18:1)	(n-7)	0.051	PC	diacyl	(15:0_18:1)	(33:1)	C41 H80 N1 O8 P1	33	1	745.562	[M+H]+	746.569			12.92	0.00902037	0.00928648	0.00960387	0.00845538
PC(15:0_18:1)	(n-11)	0.024	PC	diacyl	(15:0_18:1)	(33:1)	C41 H80 N1 O8 P1	33	1	745.562	[M+H]+	746.569			12.92	0.00424488	0.00437011	0.00451947	0.003979
PC(15:0_18:1)	(n-10)	0.018	PC	diacyl	(15:0_18:1)	(33:1)	C41 H80 N1 O8 P1	33	1	745.562	[M+H]+	746.569			12.92	0.00318366	0.00327758	0.0033896	0.00298425
PC(15:0_18:1)	(n-13)	0.001	PC	diacyl	(15:0_18:1)	(33:1)	C41 H80 N1 O8 P1	33	1	745.562	[M+H]+	746.569			12.92	0.00017687	0.000182088	0.000188311	0.000165792
PC(15:0_18:1)	(n-5)	0.003	PC	diacyl	(15:0_18:1)	(33:1)	C41 H80 N1 O8 P1	33	1	745.562	[M+H]+	746.569			12.92	0.00053061	0.000546263	0.000564934	0.000497376
PC(15:0_18:2)	All isomers		PC	diacyl	(15:0_18:2)	(33:2)	C41 H78 N1 O8 P1	33	2	743.547	[M+H]+	744.554	100	A	11.558	0.130898	0.13749	0.129258	0.112957
PC(15:0_18:2)	(n-6,9)	0.999	PC	diacyl	(15:0_18:2)	(33:2)	C41 H78 N1 O8 P1	33	2	743.547	[M+H]+	744.554			11.561	0.130767	0.137353	0.129128	0.112844
PC(15:0_18:2)	(n-6,8)	0.001	PC	diacyl	(15:0_18:2)	(33:2)	C41 H78 N1 O8 P1	33	2	743.547	[M+H]+	744.554			11.561	0.000130898	0.00013749	0.000129258	0.000112957
PC(15:0_20:4)	All isomers		PC	diacyl	(15:0_20:4)	(35:4)	C43 H78 N1 O8 P1	35	4	767.547	[M+H]+	768.554	100	A	11.346	0.0422182	0.0451717	0.045388	0.0392656
PC(15:0_20:4)	(n-6,9,12,15)	> 99%	PC	diacyl	(15:0_20:4)	(35:4)	C43 H78 N1 O8 P1	35	4	767.547	[M+H]+	768.554			11.346	0.041796	0.04472	0.0449341	0.0388729
PC(15:0_20:4)	(n-6,8,12,15)	< 1%	PC	diacyl	(15:0_20:4)	(35:4)	C43 H78 N1 O8 P1	35	4	767.547	[M+H]+	768.554			11.346	n.d.	n.d.	n.d.	n.d.
PC(16:0_16:0)			PC	diacyl	(16:0_16:0)	(32:0)	C40 H80 N1 O8 P1	32	0	733.562	[M+H]+	734.569	100	A	13.621	1.15805	1.0581	1.08562	0.76159
PC(16:0_16:1)	All isomers		PC	diacyl	(16:0_16:1)	(32:1)	C40 H78 N1 O8 P1	32	1	731.547	[M+H]+	732.554	100	A	11.996	1.5195	1.51527	1.5096	1.35601
PC(16:0_16:1)	(n-7)	0.6136	PC	diacyl	(16:0_16:1)	(32:1)	C40 H78 N1 O8 P1	32	1	731.547	[M+H]+	732.554			11.994	0.932365	0.929769	0.926293	0.832047
PC(16:0_16:1)	(n-9)	0.3332	PC	diacyl	(16:0_16:1)	(32:1)	C40 H78 N1 O8 P1	32	1	731.547	[M+H]+	732.554			11.994	0.506297	0.504888	0.503	0.451822
PC(16:0_16:1)	(n-5)	0.0304	PC	diacyl	(16:0_16:1)	(32:1)	C40 H78 N1 O8 P1	32	1	731.547	[M+H]+	732.554			11.994	0.0461928	0.0460642	0.045892	0.0412226
PC(16:0_16:1)	(n-4)	0.011	PC	diacyl	(16:0_16:1)	(32:1)	C40 H78 N1 O8 P1	32	1	731.547	[M+H]+	732.554			11.994	0.0167145	0.016668	0.0166056	0.0149161
PC(16:0_16:1)	(n-6)	0.0073	PC	diacyl	(16:0_16:1)	(32:1)	C40 H78 N1 O8 P1	32	1	731.547	[M+H]+	732.554			11.994	0.0110923	0.0110615	0.0110201	0.00989886
PC(16:0_16:1)	(n-8)	0.0026	PC	diacyl	(16:0_16:1)	(32:1)	C40 H78 N1 O8 P1	32	1	731.547	[M+H]+	732.554			11.994	0.0039507	0.0039397	0.00392497	0.00352562
PC(16:0_16:1)	(n-14)	0.0012	PC	diacyl	(16:0_16:1)	(32:1)	C40 H78 N1 O8 P1	32	1	731.547	[M+H]+	732.554			11.994	0.0018234	0.00181832	0.00181152	0.00162721
PC(16:0_16:1)	(n-10)	0.0007	PC	diacyl	(16:0_16:1)	(32:1)	C40 H78 N1 O8 P1	32	1	731.547	[M+H]+	732.554			11.994	0.00106365	0.00106069	0.00105672	0.000949206
PC(16:0_18:0)			PC	diacyl	(16:0_18:0)	(34:0)	C42 H84 N1 O8 P1	34	0	761.593	[M+H]+	762.601	100	A	15.705	0.187984	0.179603	0.174417	0.127771
PC(16:0_18:1)	All isomers		PC	diacyl	(16:0_18:1)	(34:1)	C42 H82 N1 O8 P1	34	1	759.578	[M+H]+	760.585	100	A	13.879	13.4461	14.0896	14.3619	13.1581
PC(16:0_18:1)	(n-9)	0.993	PC	diacyl	(16:0_18:1)	(34:1)	C42 H82 N1 O8 P1	34	1	759.578	[M+H]+	760.585			13.891	13.3519	13.991	14.2614	13.066
PC(16:0_18:1)	(n-7)	0.004	PC	diacyl	(16:0_18:1)	(34:1)	C42 H82 N1 O8 P1	34	1	759.578	[M+H]+	760.585			13.891	0.0537843	0.0563583	0.0574477	0.0526323
PC(16:0_18:1)	(n-10)	0.002	PC	diacyl	(16:0_18:1)	(34:1)	C42 H82 N1 O8 P1	34	1	759.578	[M+H]+	760.585			13.891	0.0268921	0.0281792	0.0287238	0.0263162
PC(16:0_18:1)	(n-16)	0.001	PC	diacyl	(16:0_18:1)	(34:1)	C42 H82 N1 O8 P1	34	1	759.578	[M+H]+	760.585			13.891	0.0134461	0.0140896	0.0143619	0.0131581
PC(16:0_18:1)	(n-6)	0.0011	PC	diacyl	(16:0_18:1)	(34:1)	C42 H82 N1 O8 P1	34	1	759.578	[M+H]+	760.585			13.891	0.0147907	0.0154985	0.0157981	0.0144739
PC(16:0_18:1)	(n-8)	0.0004	PC	diacyl	(16:0_18:1)	(34:1)	C42 H82 N1 O8 P1	34	1	759.578	[M+H]+	760.585			13.891	0.00537843	0.00563583	0.00574477	0.00526323
PC(16:0_18:1)	(n-5)	< 1%	PC	diacyl	(16:0_18:1)	(34:1)	C42 H82 N1 O8 P1	34	1	759.578	[M+H]+	760.585			13.891	n.d.	n.d.	n.d.	n.d.
PC(16:0_18:1)	(n-3)	< 1%	PC	diacyl	(16:0_18:1)	(34:1)	C42 H82 N1 O8 P1	34	1	759.578	[M+H]+	760.585			13.891	n.d.	n.d.	n.d.	n.d.
PC(16:0_18:1)	(n-11)	< 1%	PC	diacyl	(16:0_18:1)	(34:1)	C42 H82 N1 O8 P1	34	1	759.578	[M+H]+	760.585			13.891	n.d.	n.d.	n.d.	n.d.
PC(16:0_18:2)	All isomers		PC	diacyl	(16:0_18:2)	(34:2)	C42 H80 N1 O8 P1	34	2	757.562	[M+H]+	758.569	100	A	12.46	31.0345	30.538	30.7234	29.2075
PC(16:0_18:2)	(n-6,9)	0.993	PC	diacyl	(16:0_18:2)	(34:2)	C42 H80 N1 O8 P1	34	2	757.562	[M+H]+	758.569			12.457	30.8173	30.3242	30.5083	29.0031
PC(16:0_18:2)	(n-7,9)	0.004	PC	diacyl	(16:0_18:2)	(34:2)	C42 H80 N1 O8 P1	34	2	757.562	[M+H]+	758.569			12.457	0.124138	0.122152	0.122893	0.11683
PC(16:0_18:2)	(n-6,10)	0.002	PC	diacyl	(16:0_18:2)	(34:2)	C42 H80 N1 O8 P1	34	2	757.562	[M+H]+	758.569			12.457	0.062069	0.061076	0.0614467	0.058415
PC(16:0_18:2)	(n-6,16)	0.001	PC	diacyl	(16:0_18:2)	(34:2)	C42 H80 N1 O8 P1	34	2	757.562	[M+H]+	758.569			12.457	0.0310345	0.030538	0.0307234	0.0292075
PC(16:0_18:2)	others	< 1%	PC	diacyl	(16:0_18:2)	(34:2)	C42 H80 N1 O8 P1	34	2	757.562	[M+H]+	758.569			12.457	n.d.	n.d.	n.d.	n.d.
PC(16:0_18:3)_1	All isomers		PC	diacyl	(16:0_18:3)	(34:3)	C42 H78 N1 O8 P1	34	3	755.547	[M+H]+	756.554	100	A	11.277	0.37294	0.393799	0.385575	0.333883
PC(16:0_18:3)_1	(n-3,6,9)	0.828	PC	diacyl	(16:0_18:3)	(34:3)	C42 H78 N1 O8 P1	34	3	755.547	[M+H]+	756.554			11.278	0.308794	0.326066	0.319256	0.276455
PC(16:0_18:3)_1	(n-6,9,12)	0.165	PC	diacyl	(16:0_18:3)	(34:3)	C42 H78 N1 O8 P1	34	3	755.547	[M+H]+	756.554			11.278	0.0615351	0.0649769	0.0636198	0.0550907
PC(16:0_18:3)_1	(n-6,9,13)	0.006	PC	diacyl	(16:0_18:3)	(34:3)	C42 H78 N1 O8 P1	34	3	755.547	[M+H]+	756.554			11.278	0.00223764	0.00236279	0.00231345	0.0020033
PC(16:0_18:3)_1	(n-2,4,9)	0.001	PC	diacyl	(16:0_18:3)	(34:3)	C42 H78 N1 O8 P1	34	3	755.547	[M+H]+	756.554			11.278	0.00037294	0.000393799	0.000385575	0.000333883
PC(16:0_18:3)_1	others	< 1%	PC	diacyl	(16:0_18:3)	(34:3)	C42 H78 N1 O8 P1	34	3	755.547	[M+H]+	756.554			11.278	n.d.	n.d.	n.d.	n.d.
PC(16:0_18:3)_2	All isomers		PC	diacyl	(16:0_18:3)	(34:3)	C42 H78 N1 O8 P1	34	3	755.547	[M+H]+	756.554	100	A	11.554	0.144209	0.144231	0.144473	0.131606
PC(16:0_18:3)_2	(n-6,9,12)	0.933	PC	diacyl	(16:0_18:3)	(34:3)	C42 H78 N1 O8 P1	34	3	755.547	[M+H]+	756.554			11.553	0.134547	0.134568	0.134794	0.122789
PC(16:0_18:3)_2	(n-3,6,9)	0.061	PC	diacyl	(16:0_18:3)	(34:3)	C42 H78 N1 O8 P1	34	3	755.547	[M+H]+	756.554			11.553	0.00879676	0.00879809	0.00881287	0.00802799
PC(16:0_18:3)_2	(n-3,6,12)	0.005	PC	diacyl	(16:0_18:3)	(34:3)	C42 H78 N1 O8 P1	34	3	755.547	[M+H]+	756.554			11.553	0.000721046	0.000721155	0.000722367	0.000658032
PC(16:0_18:3)_2	(n-3,7,9)	0.002	PC	diacyl	(16:0_18:3)	(34:3)	C42 H78 N1 O8 P1	34	3	755.547	[M+H]+	756.554			11.553	0.000288418	0.000288462	0.000288947	0.000263213
PC(16:0_18:3)_2	(n-3,9,12)	< 1%	PC	diacyl	(16:0_18:3)	(34:3)	C42 H78 N1 O8 P1	34	3	755.547	[M+H]+	756.554			11.553	n.d.	n.d.	n.d.	n.d.
PC(16:0_20:3)	All isomers		PC	diacyl	(16:0_20:3)	(36:3)	C44 H82 N1 O8 P1	36	3	783.578	[M+H]+	784.585	100	A	12.971	4.41127	4.64345	4.79361	4.11511
PC(16:0_20:3)	(n-6,9,12)	0.902	PC	diacyl	(16:0_20:3)	(36:3)	C44 H82 N1 O8 P1	36	3	783.578	[M+H]+	784.585			12.974	3.97897	4.18839	4.32384	3.71183
PC(16:0_20:3)	(n-7,9,12)	0.054	PC	diacyl	(16:0_20:3)	(36:3)	C44 H82 N1 O8 P1	36	3	783.578	[M+H]+	784.585			12.974	0.238209	0.250746	0.258855	0.222216
PC(16:0_20:3)	(n-6,10,12)	0.007	PC	diacyl	(16:0_20:3)	(36:3)	C44 H82 N1 O8 P1	36	3	783.578	[M+H]+	784.585			12.974	0.0308789	0.0325042	0.0335553	0.0288058
PC(16:0_20:3)	(n-6,9,13)	0.008	PC	diacyl	(16:0_20:3)	(36:3)	C44 H82 N1 O8 P1	36	3	783.578	[M+H]+	784.585			12.974	0.0352902	0.0371476	0.0383489	0.0329209
PC(16:0_20:3)	(n-4,9,12)	0.009	PC	diacyl	(16:0_20:3)	(36:3)	C44 H82 N1 O8 P1	36	3	783.578	[M+H]+	784.585			12.974	0.0397015	0.0417911	0.0431425	0.037036
PC(16:0_20:3)	(n-2,9,12)	0.009	PC	diacyl	(16:0_20:3)	(36:3)	C44 H82 N1 O8 P1	36	3	783.578	[M+H]+	784.585			12.974	0.0397015	0.0417911	0.0431425	0.037036
PC(16:0_20:3)	(n-5,9,12)	0.004	PC	diacyl	(16:0_20:3)	(36:3)	C44 H82 N1 O8 P1	36	3	783.578	[M+H]+	784.585			12.974	0.0176451	0.0185738	0.0191744	0.0164604
PC(16:0_20:3)	(n-3,9,12)	0.003	PC	diacyl	(16:0_20:3)	(36:3)	C44 H82 N1 O8 P1	36	3	783.578	[M+H]+	784.585			12.974	0.0132338	0.0139304	0.0143808	0.0123453
PC(16:0_20:3)	(n-3,6,12)	0.003	PC	diacyl	(16:0_20:3)	(36:3)	C44 H82 N1 O8 P1	36	3	783.578	[M+H]+	784.585			12.974	0.0132338	0.0139304	0.0143808	0.0123453
PC(16:0_20:3)	(n-3,7,12)	0.001	PC	diacyl	(16:0_20:3)	(36:3)	C44 H82 N1 O8 P1	36	3	783.578	[M+H]+	784.585			12.974	0.00441127	0.00464345	0.00479361	0.00411511
PC(16:0_20:3)	others	< 1%	PC	diacyl	(16:0_20:3)	(36:3)	C44 H82 N1 O8 P1	36	3	783.578	[M+H]+	784.585			12.974	n.d.	n.d.	n.d.	n.d.
PC(16:0_20:4)	All isomers		PC	diacyl	(16:0_20:4)	(36:4)	C44 H80 N1 O8 P1	36	4	781.562	[M+H]+	782.569	100	A	12.231	11.5233	11.8188	11.2939	10.6694
PC(16:0_20:4)	(n-6,9,12,15)	0.989	PC	diacyl	(16:0_20:4)	(36:4)	C44 H80 N1 O8 P1	36	4	781.562	[M+H]+	782.569			12.23	11.3965	11.6887	11.1697	10.5521
PC(16:0_20:4)	(n-6,9,13,15)	0.007	PC	diacyl	(16:0_20:4)	(36:4)	C44 H80 N1 O8 P1	36	4	781.562	[M+H]+	782.569			12.23	0.0806629	0.0827313	0.0790576	0.074686
PC(16:0_20:4)	(n-6,9,12,16)	0.002	PC	diacyl	(16:0_20:4)	(36:4)	C44 H80 N1 O8 P1	36	4	781.562	[M+H]+	782.569			12.23	0.0230465	0.0236375	0.0225879	0.0213389
PC(16:0_20:4)	(n-6,10,12,15)	0.001	PC	diacyl	(16:0_20:4)	(36:4)	C44 H80 N1 O8 P1	36	4	781.562	[M+H]+	782.569			12.23	0.0115233	0.0118188	0.0112939	0.0106694
PC(16:0_20:4)	(n-6,9,12,18)	0.001	PC	diacyl	(16:0_20:4)	(36:4)	C44 H80 N1 O8 P1	36	4	781.562	[M+H]+	782.569			12.23	0.0115233	0.0118188	0.0112939	0.0106694
PC(16:0_20:4)	(n-7,9,12,15)	0.001	PC	diacyl	(16:0_20:4)	(36:4)	C44 H80 N1 O8 P1	36	4	781.562	[M+H]+	782.569			12.23	0.0115233	0.0118188	0.0112939	0.0106694
PC(16:0_20:4)	(n-4,9,12,15)	< 1%	PC	diacyl	(16:0_20:4)	(36:4)	C44 H80 N1 O8 P1	36	4	781.562	[M+H]+	782.569			12.23	n.d.	n.d.	n.d.	n.d.
PC(16:0_20:5)	(n-3,6,9,12,15)	0.99	PC	diacyl	(16:0_20:5)	(36:5)	C44 H78 N1 O8 P1	36	5	779.547	[M+H]+	780.554	100	A	11.124	0.467721	0.484845	0.47003	0.426017
PC(16:0_22:4)	All isomers		PC	diacyl	(16:0_22:4)	(38:4)	C46 H84 N1 O8 P1	38	4	809.593	[M+H]+	810.601	100	A	13.599	0.402474	0.41538	0.404578	0.319238
PC(16:0_22:4)	(n-6,9,12,15)	0.907774	PC	diacyl	(16:0_22:4)	(38:4)	C46 H84 N1 O8 P1	38	4	809.593	[M+H]+	810.601			13.594	0.365355	0.377071	0.367266	0.289796
PC(16:0_22:4)	(n-3,6,9,12)	0.0922265	PC	diacyl	(16:0_22:4)	(38:4)	C46 H84 N1 O8 P1	38	4	809.593	[M+H]+	810.601			13.594	0.0371188	0.038309	0.0373128	0.0294422
PC(16:0_22:4)	(n-3,6,9,16)	< 1%	PC	diacyl	(16:0_22:4)	(38:4)	C46 H84 N1 O8 P1	38	4	809.593	[M+H]+	810.601			13.594	n.d.	n.d.	n.d.	n.d.
PC(16:0_22:5)	All isomers		PC	diacyl	(16:0_22:5)	(38:5)	C46 H82 N1 O8 P1	38	5	807.578	[M+H]+	808.585	100	A	12.356	1.79755	1.80458	1.73792	1.60767
PC(16:0_22:5)	(n-3,6,9,12,15)	0.970242	PC	diacyl	(16:0_22:5)	(38:5)	C46 H82 N1 O8 P1	38	5	807.578	[M+H]+	808.585			12.386	1.74406	1.75088	1.6862	1.55983
PC(16:0_22:5)	(n-6,9,12,15,19)	0.0297577	PC	diacyl	(16:0_22:5)	(38:5)	C46 H82 N1 O8 P1	38	5	807.578	[M+H]+	808.585			12.386	0.053491	0.0537002	0.0517164	0.0478405
PC(16:0_22:6)	All isomers		PC	diacyl	(16:0_22:6)	(38:6)	C46 H80 N1 O8 P1	38	6	805.562	[M+H]+	806.569	100	A	11.832	3.96937	4.07468	3.82972	3.33747
PC(16:0_22:6)	(n-3,6,9,12,15,18)	0.995	PC	diacyl	(16:0_22:6)	(38:6)	C46 H80 N1 O8 P1	38	6	805.562	[M+H]+	806.569			11.817	3.94953	4.0543	3.81057	3.32079
PC(16:0_22:6)	(n-3,6,9,12,15,17)	0.003	PC	diacyl	(16:0_22:6)	(38:6)	C46 H80 N1 O8 P1	38	6	805.562	[M+H]+	806.569			11.817	0.0119081	0.012224	0.0114892	0.0100124
PC(16:0_22:6)	(n-3,6,9,12,16,18)	0.002	PC	diacyl	(16:0_22:6)	(38:6)	C46 H80 N1 O8 P1	38	6	805.562	[M+H]+	806.569			11.817	0.00793875	0.00814935	0.00765943	0.00667495
PC(16:1_18:2)	All isomers		PC	diacyl	(16:1_18:2)	(34:3)	C42 H78 N1 O8 P1	34	3	755.547	[M+H]+	756.554	100	A	11.01	0.152392	0.159722	0.148531	0.139541
PC(16:1_18:2)	1st DB n-6	0.581206	PC	diacyl	(16:1_18:2)	(34:3)	C42 H78 N1 O8 P1	34	3	755.547	[M+H]+	756.554			10.976	n.d.	n.d.	n.d.	n.d.
PC(16:1_18:2)	1st DB n-7	0.340849	PC	diacyl	(16:1_18:2)	(34:3)	C42 H78 N1 O8 P1	34	3	755.547	[M+H]+	756.554			10.976	n.d.	n.d.	n.d.	n.d.
PC(16:1_18:2)	1st DB n-5	0.0779454	PC	diacyl	(16:1_18:2)	(34:3)	C42 H78 N1 O8 P1	34	3	755.547	[M+H]+	756.554			10.976	n.d.	n.d.	n.d.	n.d.
PC(16:1_18:2)	2nd DB n-9	1	PC	diacyl	(16:1_18:2)	(34:3)	C42 H78 N1 O8 P1	34	3	755.547	[M+H]+	756.554			10.976	n.d.	n.d.	n.d.	n.d.
PC(16:1_20:4)	All isomers		PC	diacyl	(16:1_20:4)	(36:5)	C44 H78 N1 O8 P1	36	5	779.547	[M+H]+	780.554	100	A	10.77	0.0505791	0.0486919	0.0504031	0.0428138
PC(16:1_20:4)	1st DB n-6	0.670196	PC	diacyl	(16:1_20:4)	(36:5)	C44 H78 N1 O8 P1	36	5	779.547	[M+H]+	780.554			10.77	n.d.	n.d.	n.d.	n.d.
PC(16:1_20:4)	1st DB n-7	0.329804	PC	diacyl	(16:1_20:4)	(36:5)	C44 H78 N1 O8 P1	36	5	779.547	[M+H]+	780.554			10.77	n.d.	n.d.	n.d.	n.d.
PC(16:1_20:4)	2nd DB n-9	1	PC	diacyl	(16:1_20:4)	(36:5)	C44 H78 N1 O8 P1	36	5	779.547	[M+H]+	780.554			10.77	n.d.	n.d.	n.d.	n.d.
PC(16:1_20:4)	3rd DB n-12	1	PC	diacyl	(16:1_20:4)	(36:5)	C44 H78 N1 O8 P1	36	5	779.547	[M+H]+	780.554			10.77	n.d.	n.d.	n.d.	n.d.
PC(16:1_20:4)	4th DB n-15	1	PC	diacyl	(16:1_20:4)	(36:5)	C44 H78 N1 O8 P1	36	5	779.547	[M+H]+	780.554			10.77	n.d.	n.d.	n.d.	n.d.
PC(17:0_18:1)	All isomers		PC	diacyl	(17:0_18:1)	(35:1)	C43 H84 N1 O8 P1	35	1	773.593	[M+H]+	774.601	100	A	14.91	0.157932	0.166281	0.163493	0.149211
PC(17:0_18:1)	(n-9)	0.8203	PC	diacyl	(17:0_18:1)	(35:1)	C43 H84 N1 O8 P1	35	1	773.593	[M+H]+	774.601			14.909	0.129552	0.1364	0.134113	0.122398
PC(17:0_18:1)	(n-10)	0.0622	PC	diacyl	(17:0_18:1)	(35:1)	C43 H84 N1 O8 P1	35	1	773.593	[M+H]+	774.601			14.909	0.0098234	0.0103427	0.0101693	0.00928095
PC(17:0_18:1)	(n-7)	0.0477	PC	diacyl	(17:0_18:1)	(35:1)	C43 H84 N1 O8 P1	35	1	773.593	[M+H]+	774.601			14.909	0.00753338	0.00793159	0.00779861	0.00711738
PC(17:0_18:1)	(n-8)	0.0688	PC	diacyl	(17:0_18:1)	(35:1)	C43 H84 N1 O8 P1	35	1	773.593	[M+H]+	774.601			14.909	0.0108658	0.0114401	0.0112483	0.0102657
PC(17:0_18:1)	(n-5)	0.0008	PC	diacyl	(17:0_18:1)	(35:1)	C43 H84 N1 O8 P1	35	1	773.593	[M+H]+	774.601			14.909	0.000126346	0.000133025	0.000130794	0.000119369
PC(17:0_18:1)	(n-2)	0.0003	PC	diacyl	(17:0_18:1)	(35:1)	C43 H84 N1 O8 P1	35	1	773.593	[M+H]+	774.601			14.909	4.73797e-05	4.98842e-05	4.90479e-05	4.47634e-05
PC(17:0_18:2)_1	(n-6,9)	1	PC	diacyl	(17:0_18:2)	(35:2)	C43 H82 N1 O8 P1	35	2	771.578	[M+H]+	772.585	100	A	13.091	0.156601	0.172272	0.174657	0.147313
PC(17:0_18:2)_2	(n-6,9)		PC	diacyl	(17:0_18:2)	(35:2)	C43 H82 N1 O8 P1	35	2	771.578	[M+H]+	772.585	100	A	13.406	0.277844	0.312552	0.313135	0.260098
PC(17:0_18:2)_2	(n-6,9)	0.992	PC	diacyl	(17:0_18:2)	(35:2)	C43 H82 N1 O8 P1	35	2	771.578	[M+H]+	772.585			13.406	0.275621	0.310051	0.310629	0.258017
PC(17:0_18:2)_2	(n-6,10)	0.008	PC	diacyl	(17:0_18:2)	(35:2)	C43 H82 N1 O8 P1	35	2	771.578	[M+H]+	772.585			13.406	0.00222275	0.00250041	0.00250508	0.00208078
PC(17:0_18:2)_2	others	< 1%	PC	diacyl	(17:0_18:2)	(35:2)	C43 H82 N1 O8 P1	35	2	771.578	[M+H]+	772.585			13.406	n.d.	n.d.	n.d.	n.d.
PC(17:0_20:4)_1	All isomers		PC	diacyl	(17:0_20:4)	(37:4)	C45 H82 N1 O8 P1	37	4	795.578	[M+H]+	796.585	100	A	12.886	0.0846453	0.0915319	0.0889862	0.0694569
PC(17:0_20:4)_1	(n-6,9,12,15)	> 99%	PC	diacyl	(17:0_20:4)	(37:4)	C45 H82 N1 O8 P1	37	4	795.578	[M+H]+	796.585			12.882	0.0837988	0.0906166	0.0880964	0.0687623
PC(17:0_20:4)_1	(n-6,8,12,15)	< 1%	PC	diacyl	(17:0_20:4)	(37:4)	C45 H82 N1 O8 P1	37	4	795.578	[M+H]+	796.585			12.882	n.d.	n.d.	n.d.	n.d.
PC(17:0_20:4)_2	(n-6,9,12,15)	1	PC	diacyl	(17:0_20:4)	(37:4)	C45 H82 N1 O8 P1	37	4	795.578	[M+H]+	796.585	100	A	13.168	0.0729116	0.0821611	0.077874	0.0669312
PC(18:0_18:1)	All isomers		PC	diacyl	(18:0_18:1)	(36:1)	C44 H86 N1 O8 P1	36	1	787.609	[M+H]+	788.616	100	A	15.977	1.84295	1.94226	2.06742	1.61805
PC(18:0_18:1)	(n-9)	0.9601	PC	diacyl	(18:0_18:1)	(36:1)	C44 H86 N1 O8 P1	36	1	787.609	[M+H]+	788.616			15.99	1.76942	1.86476	1.98493	1.55349
PC(18:0_18:1)	(n-7)	0.03	PC	diacyl	(18:0_18:1)	(36:1)	C44 H86 N1 O8 P1	36	1	787.609	[M+H]+	788.616			15.99	0.0552886	0.0582677	0.0620226	0.0485415
PC(18:0_18:1)	(n-6)	0.0023	PC	diacyl	(18:0_18:1)	(36:1)	C44 H86 N1 O8 P1	36	1	787.609	[M+H]+	788.616			15.99	0.00423879	0.00446719	0.00475506	0.00372152
PC(18:0_18:1)	(n-10)	0.0044	PC	diacyl	(18:0_18:1)	(36:1)	C44 H86 N1 O8 P1	36	1	787.609	[M+H]+	788.616			15.99	0.008109	0.00854593	0.00909664	0.00711943
PC(18:0_18:1)	(n-16)	0.0027	PC	diacyl	(18:0_18:1)	(36:1)	C44 H86 N1 O8 P1	36	1	787.609	[M+H]+	788.616			15.99	0.00497598	0.00524409	0.00558203	0.00436874
PC(18:0_18:1)	(n-11)	0.0004	PC	diacyl	(18:0_18:1)	(36:1)	C44 H86 N1 O8 P1	36	1	787.609	[M+H]+	788.616			15.99	0.000737181	0.000776902	0.000826967	0.000647221
PC(18:0_18:1)	(n-12)	0.0001	PC	diacyl	(18:0_18:1)	(36:1)	C44 H86 N1 O8 P1	36	1	787.609	[M+H]+	788.616			15.99	0.000184295	0.000194226	0.000206742	0.000161805
PC(18:0_18:1)	(n-8)	< 1%	PC	diacyl	(18:0_18:1)	(36:1)	C44 H86 N1 O8 P1	36	1	787.609	[M+H]+	788.616			15.99	n.d.	n.d.	n.d.	n.d.
PC(18:0_18:2)	All isomers		PC	diacyl	(18:0_18:2)	(36:2)	C44 H84 N1 O8 P1	36	2	785.593	[M+H]+	786.601	100	A	14.414	17.9265	17.8079	18.6415	16.7107
PC(18:0_18:2)	(n-6,9)	0.987	PC	diacyl	(18:0_18:2)	(36:2)	C44 H84 N1 O8 P1	36	2	785.593	[M+H]+	786.601			14.413	17.6934	17.5764	18.3992	16.4935
PC(18:0_18:2)	(n-7,9)	0.006	PC	diacyl	(18:0_18:2)	(36:2)	C44 H84 N1 O8 P1	36	2	785.593	[M+H]+	786.601			14.413	0.107559	0.106847	0.111849	0.100264
PC(18:0_18:2)	(n-6,16)	0.003	PC	diacyl	(18:0_18:2)	(36:2)	C44 H84 N1 O8 P1	36	2	785.593	[M+H]+	786.601			14.413	0.0537794	0.0534236	0.0559246	0.0501321
PC(18:0_18:2)	(n-6,10)	0.003	PC	diacyl	(18:0_18:2)	(36:2)	C44 H84 N1 O8 P1	36	2	785.593	[M+H]+	786.601			14.413	0.0537794	0.0534236	0.0559246	0.0501321
PC(18:0_18:2)	(n-4,9)	0.001	PC	diacyl	(18:0_18:2)	(36:2)	C44 H84 N1 O8 P1	36	2	785.593	[M+H]+	786.601			14.413	0.0179265	0.0178079	0.0186415	0.0167107
PC(18:0_18:2)	others	< 1%	PC	diacyl	(18:0_18:2)	(36:2)	C44 H84 N1 O8 P1	36	2	785.593	[M+H]+	786.601			14.413	n.d.	n.d.	n.d.	n.d.
PC(18:0_20:2)	(n-6,9)	1	PC	diacyl	(18:0_20:2)	(38:2)	C46 H88 N1 O8 P1	38	2	813.625	[M+H]+	814.632	100	A	16.302	0.0771691	0.0760195	0.0778321	0.063609
PC(18:0_20:3)_1	All isomers		PC	diacyl	(18:0_20:3)	(38:3)	C46 H86 N1 O8 P1	38	3	811.609	[M+H]+	812.616	100	A	14.988	1.58982	1.76261	1.68443	1.44763
PC(18:0_20:3)_1	(n-6,9,12)	0.995	PC	diacyl	(18:0_20:3)	(38:3)	C46 H86 N1 O8 P1	38	3	811.609	[M+H]+	812.616			14.986	1.58187	1.7538	1.67601	1.44039
PC(18:0_20:3)_1	(n-6,9,13)	0.003	PC	diacyl	(18:0_20:3)	(38:3)	C46 H86 N1 O8 P1	38	3	811.609	[M+H]+	812.616			14.986	0.00476945	0.00528784	0.00505329	0.00434288
PC(18:0_20:3)_1	others	< 1%	PC	diacyl	(18:0_20:3)	(38:3)	C46 H86 N1 O8 P1	38	3	811.609	[M+H]+	812.616			14.986	n.d.	n.d.	n.d.	n.d.
PC(18:0_20:3)_2	All isomers		PC	diacyl	(18:0_20:3)	(38:3)	C46 H86 N1 O8 P1	38	3	811.609	[M+H]+	812.616	100	A	15.633	0.0483494	0.0514469	0.0502889	0.0405424
PC(18:0_20:3)_2	(n-9,12,15)	0.97	PC	diacyl	(18:0_20:3)	(38:3)	C46 H86 N1 O8 P1	38	3	811.609	[M+H]+	812.616			15.633	0.0468989	0.0499035	0.0487802	0.0393262
PC(18:0_20:3)_2	(n-6,9,12)	0.03	PC	diacyl	(18:0_20:3)	(38:3)	C46 H86 N1 O8 P1	38	3	811.609	[M+H]+	812.616			15.633	0.00145048	0.00154341	0.00150867	0.00121627
PC(18:0_20:3)_2	others	< 1%	PC	diacyl	(18:0_20:3)	(38:3)	C46 H86 N1 O8 P1	38	3	811.609	[M+H]+	812.616			15.633	n.d.	n.d.	n.d.	n.d.
PC(18:0_20:4)	All isomers		PC	diacyl	(18:0_20:4)	(38:4)	C46 H84 N1 O8 P1	38	4	809.593	[M+H]+	810.601	100	A	14.166	5.52575	6.14306	6.18164	5.08648
PC(18:0_20:4)	(n-6,9,12,15)	0.985	PC	diacyl	(18:0_20:4)	(38:4)	C46 H84 N1 O8 P1	38	4	809.593	[M+H]+	810.601			14.157	5.44286	6.05091	6.08892	5.01018
PC(18:0_20:4)	(n-6,9,13,15)	0.007	PC	diacyl	(18:0_20:4)	(38:4)	C46 H84 N1 O8 P1	38	4	809.593	[M+H]+	810.601			14.157	0.0386802	0.0430014	0.0432715	0.0356054
PC(18:0_20:4)	(n-6,9,12,16)	0.003	PC	diacyl	(18:0_20:4)	(38:4)	C46 H84 N1 O8 P1	38	4	809.593	[M+H]+	810.601			14.157	0.0165772	0.0184292	0.0185449	0.0152594
PC(18:0_20:4)	(n-7,9,12,15)	0.001	PC	diacyl	(18:0_20:4)	(38:4)	C46 H84 N1 O8 P1	38	4	809.593	[M+H]+	810.601			14.157	0.00552575	0.00614306	0.00618164	0.00508648
PC(18:0_20:4)	(n-4,9,12,15)	0.001	PC	diacyl	(18:0_20:4)	(38:4)	C46 H84 N1 O8 P1	38	4	809.593	[M+H]+	810.601			14.157	0.00552575	0.00614306	0.00618164	0.00508648
PC(18:0_20:4)	others	< 1%	PC	diacyl	(18:0_20:4)	(38:4)	C46 H84 N1 O8 P1	38	4	809.593	[M+H]+	810.601			14.157	n.d.	n.d.	n.d.	n.d.
PC(18:0_20:5)	All isomers		PC	diacyl	(18:0_20:5)	(38:5)	C46 H82 N1 O8 P1	38	5	807.578	[M+H]+	808.585	100	A	12.909	0.708499	0.735016	0.724012	0.643654
PC(18:0_20:5)	(n-3,6,9,12,15)	0.623413	PC	diacyl	(18:0_20:5)	(38:5)	C46 H82 N1 O8 P1	38	5	807.578	[M+H]+	808.585			12.938	0.441688	0.458219	0.451359	0.401262
PC(18:0_20:5)	(n-6,9,12,15,18)	0.376587	PC	diacyl	(18:0_20:5)	(38:5)	C46 H82 N1 O8 P1	38	5	807.578	[M+H]+	808.585			12.938	0.266811	0.276797	0.272653	0.242391
PC(18:0_22:4)	All isomers		PC	diacyl	(18:0_22:4)	(40:4)	C48 H88 N1 O8 P1	40	4	837.625	[M+H]+	838.632	100	A	15.645	0.0982828	0.102285	0.101668	0.083209
PC(18:0_22:4)	(n-6,9,12,15)	> 99%	PC	diacyl	(18:0_22:4)	(40:4)	C48 H88 N1 O8 P1	40	4	837.625	[M+H]+	838.632			15.645	0.0972999	0.101262	0.100652	0.0823769
PC(18:0_22:4)	(n-3,9,12,15)	< 1%	PC	diacyl	(18:0_22:4)	(40:4)	C48 H88 N1 O8 P1	40	4	837.625	[M+H]+	838.632			15.645	n.d.	n.d.	n.d.	n.d.
PC(18:0_22:5)_1	(n-6,9,12,15,18)	1	PC	diacyl	(18:0_22:5)	(40:5)	C48 H86 N1 O8 P1	40	5	835.609	[M+H]+	836.616	100	A	14.275	0.243125	0.272504	0.245816	0.215146
PC(18:0_22:5)_2	(n-6,9,12,15,18)	1	PC	diacyl	(18:0_22:5)	(40:5)	C48 H86 N1 O8 P1	40	5	835.609	[M+H]+	836.616	100	A	15.001	0.0981718	0.109035	0.0991291	0.0856791
PC(18:0_22:6)	(n-3,6,9,12,15,18)	1	PC	diacyl	(18:0_22:6)	(40:6)	C48 H84 N1 O8 P1	40	6	833.593	[M+H]+	834.601	100	A	13.677	0.0981718	0.109035	0.0991291	0.0856791
PC(18:1_18:1)	All isomers		PC	diacyl	(18:1_18:1)	(36:2)	C44 H84 N1 O8 P1	36	2	785.593	[M+H]+	786.601	100	A	14.147	1.5638	1.73944	1.84807	1.45807
PC(18:1_18:1)	n-9 on either chain	0.803062	PC	diacyl	(18:1_18:1)	(36:2)	C44 H84 N1 O8 P1	36	2	785.593	[M+H]+	786.601			14.14	n.d.	n.d.	n.d.	n.d.
PC(18:1_18:1)	n-6 on either chain	0.147012	PC	diacyl	(18:1_18:1)	(36:2)	C44 H84 N1 O8 P1	36	2	785.593	[M+H]+	786.601			14.14	n.d.	n.d.	n.d.	n.d.
PC(18:1_18:1)	n-7 on either chain	0.0341611	PC	diacyl	(18:1_18:1)	(36:2)	C44 H84 N1 O8 P1	36	2	785.593	[M+H]+	786.601			14.14	n.d.	n.d.	n.d.	n.d.
PC(18:1_18:1)	n-10 on either chain	0.0157648	PC	diacyl	(18:1_18:1)	(36:2)	C44 H84 N1 O8 P1	36	2	785.593	[M+H]+	786.601			14.14	n.d.	n.d.	n.d.	n.d.
PC(18:1_18:2)	All isomers		PC	diacyl	(18:1_18:2)	(36:3)	C44 H82 N1 O8 P1	36	3	783.578	[M+H]+	784.585	100	A	12.674	4.16773	4.43728	4.33153	3.97143
PC(18:1_18:2)	(n-9_n-6,9)	0.732864	PC	diacyl	(18:1_18:2)	(36:3)	C44 H82 N1 O8 P1	36	3	783.578	[M+H]+	784.585			12.665	3.05438	3.25192	3.17443	2.91052
PC(18:1_18:2)	(n-7_n-6,9)	0.133196	PC	diacyl	(18:1_18:2)	(36:3)	C44 H82 N1 O8 P1	36	3	783.578	[M+H]+	784.585			12.665	0.555123	0.591026	0.576941	0.528978
PC(18:1_18:2)	(n-6_n-6,9)	0.129811	PC	diacyl	(18:1_18:2)	(36:3)	C44 H82 N1 O8 P1	36	3	783.578	[M+H]+	784.585			12.665	0.541016	0.576007	0.56228	0.515535
PC(18:1_18:2)	(n-5_n-6,9)	0.00412904	PC	diacyl	(18:1_18:2)	(36:3)	C44 H82 N1 O8 P1	36	3	783.578	[M+H]+	784.585			12.665	0.0172087	0.0183217	0.0178851	0.0163982
PC(18:1_20:4)	All isomers		PC	diacyl	(18:1_20:4)	(38:5)	C46 H82 N1 O8 P1	38	5	807.578	[M+H]+	808.585	100	A	12.654	0.212461	0.255458	0.242505	0.204498
PC(18:1_20:4)	1st BD n-6 on either chain	0.8052	PC	diacyl	(18:1_20:4)	(38:5)	C46 H82 N1 O8 P1	38	5	807.578	[M+H]+	808.585			12.664	0.171074	0.205695	0.195265	0.164662
PC(18:1_20:4)	1st BD n-7 on either chain	0.1948	PC	diacyl	(18:1_20:4)	(38:5)	C46 H82 N1 O8 P1	38	5	807.578	[M+H]+	808.585			12.664	0.0413874	0.0497632	0.0472399	0.0398362
PC(18:1_20:4)	2nd DB n-9	1	PC	diacyl	(18:1_20:4)	(38:5)	C46 H82 N1 O8 P1	38	5	807.578	[M+H]+	808.585			12.664	0.212461	0.255458	0.242505	0.204498
PC(18:1_20:4)	3rd DB n-12	0.7457	PC	diacyl	(18:1_20:4)	(38:5)	C46 H82 N1 O8 P1	38	5	807.578	[M+H]+	808.585			12.664	0.158432	0.190495	0.180836	0.152494
PC(18:1_20:4)	3rd DB n-11	0.2543	PC	diacyl	(18:1_20:4)	(38:5)	C46 H82 N1 O8 P1	38	5	807.578	[M+H]+	808.585			12.664	0.0540288	0.064963	0.0616689	0.0520038
PC(18:1_20:4)	4th DB n-15	0.7263	PC	diacyl	(18:1_20:4)	(38:5)	C46 H82 N1 O8 P1	38	5	807.578	[M+H]+	808.585			12.664	0.15431	0.185539	0.176131	0.148527
PC(18:1_20:4)	4th DB n-13	0.2737	PC	diacyl	(18:1_20:4)	(38:5)	C46 H82 N1 O8 P1	38	5	807.578	[M+H]+	808.585			12.664	0.0581506	0.0699189	0.0663735	0.0559711
PC(18:1_22:6)	All isomers		PC	diacyl	(18:1_22:6)	(40:7)	C48 H82 N1 O8 P1	40	7	831.578	[M+H]+	832.585	100	A	12.002	0.369653	0.369597	0.36511	0.32437
PC(18:1_22:6)	(n-9_n-3,6,9,12,15,18)	> 99%	PC	diacyl	(18:1_22:6)	(40:7)	C48 H82 N1 O8 P1	40	7	831.578	[M+H]+	832.585			11.99	0.365957	0.365901	0.361458	0.321126
PC(18:1_22:6)	others	< 1%	PC	diacyl	(18:1_22:6)	(40:7)	C48 H82 N1 O8 P1	40	7	831.578	[M+H]+	832.585			11.99	n.d.	n.d.	n.d.	n.d.
PC(18:2_18:2)	All isomers		PC	diacyl	(18:2_18:2)	(36:4)	C44 H80 N1 O8 P1	36	4	781.562	[M+H]+	782.569	100	A	11.348	1.2351	1.36739	1.31957	1.14147
PC(18:2_18:2)	(n-6,9_n-6,9)	0.991	PC	diacyl	(18:2_18:2)	(36:4)	C44 H80 N1 O8 P1	36	4	781.562	[M+H]+	782.569			11.348	1.22398	1.35508	1.30769	1.1312
PC(18:2_18:2)	(n-7,9_n-6,9) | (n-6,9_n-7,9)	0.008	PC	diacyl	(18:2_18:2)	(36:4)	C44 H80 N1 O8 P1	36	4	781.562	[M+H]+	782.569			11.348	0.00988077	0.0109391	0.0105566	0.00913175
PC(18:2_18:2)	(n-6,9_n-3,6) | (n-3,6_n-6,9)	0.001	PC	diacyl	(18:2_18:2)	(36:4)	C44 H80 N1 O8 P1	36	4	781.562	[M+H]+	782.569			11.348	0.0012351	0.00136739	0.00131957	0.00114147
PC(18:2_18:2)	others	< 1%	PC	diacyl	(18:2_18:2)	(36:4)	C44 H80 N1 O8 P1	36	4	781.562	[M+H]+	782.569			11.348	n.d.	n.d.	n.d.	n.d.
PC(18:2_18:3)			PC	diacyl	(18:2_18:3)	(36:5)	C44 H78 N1 O8 P1	36	5	779.547	[M+H]+	780.554	100	A	10.318	0.0390926	0.039812	0.038873	0.0328173
PC(18:2_18:3)	(n-6,9_n-3,6,9)	0.43	PC	diacyl	(18:2_18:3)	(36:5)	C44 H78 N1 O8 P1	36	5	779.547	[M+H]+	780.554			10.318	0.0168098	0.0171192	0.0167154	0.0141114
PC(18:2_18:3)	(n-3,6_n-3,6,9)	0.57	PC	diacyl	(18:2_18:3)	(36:5)	C44 H78 N1 O8 P1	36	5	779.547	[M+H]+	780.554			10.318	0.0222828	0.0226928	0.0221576	0.0187058
PC(18:2_18:3)	(n-3,9_n-3,6,9)	< 1%	PC	diacyl	(18:2_18:3)	(36:5)	C44 H78 N1 O8 P1	36	5	779.547	[M+H]+	780.554			10.318	n.d.	n.d.	n.d.	n.d.
PC(18:2_20:4)	(n-6,9_n-6,9,12,15)	1	PC	diacyl	(18:2_20:4)	(38:6)	C46 H80 N1 O8 P1	38	6	805.562	[M+H]+	806.569	100	A	11.142	0.361784	0.379192	0.363742	0.32253
PC(19:0_18:2)	(n-6,9)	1	PC	diacyl	(19:0_18:2)	(37:2)	C45 H86 N1 O8 P1	37	2	799.609	[M+H]+	800.616	100	A	15.484	0.0431836	0.0442146	0.0405924	0.0355046
PC(20:1_18:2)	All isomers		PC	diacyl	(20:1_18:2)	(38:3)	C46 H86 N1 O8 P1	38	3	811.609	[M+H]+	812.616	100	A	14.509	0.21196	0.22678	0.224012	0.203026
PC(20:1_18:2)	(n-9_n-6,9)	0.972583	PC	diacyl	(20:1_18:2)	(38:3)	C46 H86 N1 O8 P1	38	3	811.609	[M+H]+	812.616			14.5	0.206149	0.220563	0.21787	0.19746
PC(20:1_18:2)	(n-9_n-8,11)	0.0116967	PC	diacyl	(20:1_18:2)	(38:3)	C46 H86 N1 O8 P1	38	3	811.609	[M+H]+	812.616			14.5	0.00247924	0.00265259	0.00262021	0.00237474
PC(20:1_18:2)	(n-6_n-8,11)	0.0137323	PC	diacyl	(20:1_18:2)	(38:3)	C46 H86 N1 O8 P1	38	3	811.609	[M+H]+	812.616			14.5	0.00291071	0.00311422	0.0030762	0.00278802
PC(20:1_18:2)	(n-8_n-8,11)	0.00198782	PC	diacyl	(20:1_18:2)	(38:3)	C46 H86 N1 O8 P1	38	3	811.609	[M+H]+	812.616			14.5	0.000421338	0.000450798	0.000445295	0.000403579
PC(20:4_20:4)	n.d.		PC	diacyl	(20:4_20:4)	(40:8)	C48 H80 N1 O8 P1	40	8	829.562	[M+H]+	830.569	100	A	10.851	0.0318849	0.0317349	0.0311327	0.0278291
PC(30:1)	All isomers		PC	diacyl	(30:1)	(30:1)	C38 H74 N1 O8 P1	30	1	703.515	[M+H]+	704.522	100	C	10.363	0.0161714	0.0175723	0.0167272	0.0151022
PC(30:1)	(n-7) | (n-7)	0.776	PC	diacyl	(30:1)	(30:1)	C38 H74 N1 O8 P1	30	1	703.515	[M+H]+	704.522			10.367	0.012549	0.0136361	0.0129803	0.0117193
PC(30:1)	(n-9) | (n-9)	0.197	PC	diacyl	(30:1)	(30:1)	C38 H74 N1 O8 P1	30	1	703.515	[M+H]+	704.522			10.367	0.00318576	0.00346175	0.00329526	0.00297514
PC(30:1)	(n-5) | (n-5)	0.022	PC	diacyl	(30:1)	(30:1)	C38 H74 N1 O8 P1	30	1	703.515	[M+H]+	704.522			10.367	0.00035577	0.000386592	0.000367999	0.000332249
PC(30:1)	(n-4) | (n-4)	0.004	PC	diacyl	(30:1)	(30:1)	C38 H74 N1 O8 P1	30	1	703.515	[M+H]+	704.522			10.367	6.46855e-05	7.02894e-05	6.69089e-05	6.04089e-05
PC(31:0)_1			PC	diacyl	(31:0)	(31:0)	C39 H78 N1 O8 P1	31	0	719.547	[M+H]+	720.554	100	C	12.334	0.0133801	0.0130484	0.0133574	0.0108127
PC(31:0)_2			PC	diacyl	(31:0)	(31:0)	C39 H78 N1 O8 P1	31	0	719.547	[M+H]+	720.554	100	C	12.647	0.0383909	0.038918	0.0404085	0.0334138
PC(31:1)	All isomers		PC	diacyl	(31:1)	(31:1)	C39 H76 N1 O8 P1	31	1	717.531	[M+H]+	718.538	75	C	11.167	0.00461423	0.00573504	0.00438364	0.00453374
PC(31:1)	(n-10) | (n-10)	0.54	PC	diacyl	(31:1)	(31:1)	C39 H76 N1 O8 P1	31	1	717.531	[M+H]+	718.538			11.166	0.00249169	0.00309692	0.00236717	0.00244822
PC(31:1)	(n-7) | (n-7)	0.42	PC	diacyl	(31:1)	(31:1)	C39 H76 N1 O8 P1	31	1	717.531	[M+H]+	718.538			11.166	0.00193798	0.00240872	0.00184113	0.00190417
PC(33:0)_1			PC	diacyl	(33:0)	(33:0)	C41 H82 N1 O8 P1	33	0	747.578	[M+H]+	748.585	100	C	14.234	0.0316656	0.0357477	0.0336843	0.0260417
PC(33:0)_2			PC	diacyl	(33:0)	(33:0)	C41 H82 N1 O8 P1	33	0	747.578	[M+H]+	748.585	100	C	14.608	0.0160262	0.0142276	0.0142821	0.0104115
PC(33:2)	All isomers		PC	diacyl	(33:2)	(33:2)	C41 H78 N1 O8 P1	33	2	743.547	[M+H]+	744.554	75	C	11.923	0.00932271	0.00930343	0.0102165	0.00675909
PC(33:2)	(n-10,13) | (n-10,13)	0.75	PC	diacyl	(33:2)	(33:2)	C41 H78 N1 O8 P1	33	2	743.547	[M+H]+	744.554			11.935	0.00699203	0.00697758	0.00766235	0.00506932
PC(33:2)	(n-11_n-11)	0.17	PC	diacyl	(33:2)	(33:2)	C41 H78 N1 O8 P1	33	2	743.547	[M+H]+	744.554			11.935	0.00158486	0.00158158	0.0017368	0.00114905
PC(33:2)	(n-6_n-6)	0.09	PC	diacyl	(33:2)	(33:2)	C41 H78 N1 O8 P1	33	2	743.547	[M+H]+	744.554			11.935	0.000839044	0.000837309	0.000919482	0.000608318
PC(33:2)	(n-10_n-10)	< 1%	PC	diacyl	(33:2)	(33:2)	C41 H78 N1 O8 P1	33	2	743.547	[M+H]+	744.554			11.935	n.d.	n.d.	n.d.	n.d.
PC(34:3)_1	n.d.		PC	diacyl	(34:3)	(34:3)	C42 H78 N1 O8 P1	34	3	755.547	[M+H]+	756.554	100	C	8.416	0.00825554	0.00883978	0.00848874	0.00746414
PC(34:3)_2	n.d.		PC	diacyl	(34:3)	(34:3)	C42 H78 N1 O8 P1	34	3	755.547	[M+H]+	756.554	100	C	8.629	0.00695977	0.00738131	0.00482767	0.00748591
PC(34:3)_3	All isomers		PC	diacyl	(34:3)	(34:3)	C42 H78 N1 O8 P1	34	3	755.547	[M+H]+	756.554	100	C	11.916	0.0278095	0.0309437	0.03163	0.0255738
PC(34:3)_3	(n-8,11,14) | (n-8,11,14)	n.d.	PC	diacyl	(34:3)	(34:3)	C42 H78 N1 O8 P1	34	3	755.547	[M+H]+	756.554			11.919	n.d.	n.d.	n.d.	n.d.
PC(34:3)_3	(n-8,11_n-8) | (n-8_n-8,11)	n.d.	PC	diacyl	(34:3)	(34:3)	C42 H78 N1 O8 P1	34	3	755.547	[M+H]+	756.554			11.919	n.d.	n.d.	n.d.	n.d.
PC(34:3)_3	(n-6,11,14) | (n-6,11,14)	n.d.	PC	diacyl	(34:3)	(34:3)	C42 H78 N1 O8 P1	34	3	755.547	[M+H]+	756.554			11.919	n.d.	n.d.	n.d.	n.d.
PC(34:3)_3	(n-8,11_n-6) | (n-8_n-6,11) | (n-6,11_n-8) | (n-6_n-8,11)	n.d.	PC	diacyl	(34:3)	(34:3)	C42 H78 N1 O8 P1	34	3	755.547	[M+H]+	756.554			11.919	n.d.	n.d.	n.d.	n.d.
PC(34:3)_3	(n-6,9,14) | (n-6,9,14)	n.d.	PC	diacyl	(34:3)	(34:3)	C42 H78 N1 O8 P1	34	3	755.547	[M+H]+	756.554			11.919	n.d.	n.d.	n.d.	n.d.
PC(34:3)_3	(n-6,9_n-6) | (n-6_n-6,9)	n.d.	PC	diacyl	(34:3)	(34:3)	C42 H78 N1 O8 P1	34	3	755.547	[M+H]+	756.554			11.919	n.d.	n.d.	n.d.	n.d.
PC(34:3)_3	(n-8_n-6,9) | (n-6,9_n-8)	n.d.	PC	diacyl	(34:3)	(34:3)	C42 H78 N1 O8 P1	34	3	755.547	[M+H]+	756.554			11.919	n.d.	n.d.	n.d.	n.d.
PC(34:3)_3	(n-6,9_n-5) | (n-6_n-5,9) | (n-5,9_n-6) | (n-5_n-6,9)	n.d.	PC	diacyl	(34:3)	(34:3)	C42 H78 N1 O8 P1	34	3	755.547	[M+H]+	756.554			11.919	n.d.	n.d.	n.d.	n.d.
PC(34:3)_3	(n-5,9,14) | (n-5,9,14)	n.d.	PC	diacyl	(34:3)	(34:3)	C42 H78 N1 O8 P1	34	3	755.547	[M+H]+	756.554			11.919	n.d.	n.d.	n.d.	n.d.
PC(34:3)_3	(n-6,11_n-6) | (n-6_n-6,11)	n.d.	PC	diacyl	(34:3)	(34:3)	C42 H78 N1 O8 P1	34	3	755.547	[M+H]+	756.554			11.919	n.d.	n.d.	n.d.	n.d.
PC(34:3)_3	(n-8_n-5,9) | (n-5,9_n-8)	n.d.	PC	diacyl	(34:3)	(34:3)	C42 H78 N1 O8 P1	34	3	755.547	[M+H]+	756.554			11.919	n.d.	n.d.	n.d.	n.d.
PC(34:3)_3	(n-5,9_n-5) | (n-5_n-5,9)	n.d.	PC	diacyl	(34:3)	(34:3)	C42 H78 N1 O8 P1	34	3	755.547	[M+H]+	756.554			11.919	n.d.	n.d.	n.d.	n.d.
PC(35:3)_4	All isomers		PC	diacyl	(35:3)	(35:3)	C43 H80 N1 O8 P1	35	3	769.562	[M+H]+	770.569	100	C	11.806	0.048209	0.0462366	0.0437589	0.0390893
PC(35:3)_4	(n-6,9,15) | (n-6,9,15)	n.d.	PC	diacyl	(35:3)	(35:3)	C43 H80 N1 O8 P1	35	3	769.562	[M+H]+	770.569			11.781	n.d.	n.d.	n.d.	n.d.
PC(35:3)_4	(n-6,12,15) | (n-6,12,15)	n.d.	PC	diacyl	(35:3)	(35:3)	C43 H80 N1 O8 P1	35	3	769.562	[M+H]+	770.569			11.781	n.d.	n.d.	n.d.	n.d.
PC(35:3)_4	(n-8,12,15) | (n-8,12,15)	n.d.	PC	diacyl	(35:3)	(35:3)	C43 H80 N1 O8 P1	35	3	769.562	[M+H]+	770.569			11.781	n.d.	n.d.	n.d.	n.d.
PC(35:3)_4	(n-9,12,15) | (n-9,12,15)	n.d.	PC	diacyl	(35:3)	(35:3)	C43 H80 N1 O8 P1	35	3	769.562	[M+H]+	770.569			11.781	n.d.	n.d.	n.d.	n.d.
PC(35:3)_4	(n-8_n-6,9) | (n-6,9_n-8)	n.d.	PC	diacyl	(35:3)	(35:3)	C43 H80 N1 O8 P1	35	3	769.562	[M+H]+	770.569			11.781	n.d.	n.d.	n.d.	n.d.
PC(35:3)_4	(n-8,12_n-6) | (n-8_n-6,12) | (n-6,12_n-8) | (n-6_n-8,12)	n.d.	PC	diacyl	(35:3)	(35:3)	C43 H80 N1 O8 P1	35	3	769.562	[M+H]+	770.569			11.781	n.d.	n.d.	n.d.	n.d.
PC(35:3)_4	(n-9_n-6,9) | (n-6,9_n-9)	n.d.	PC	diacyl	(35:3)	(35:3)	C43 H80 N1 O8 P1	35	3	769.562	[M+H]+	770.569			11.781	n.d.	n.d.	n.d.	n.d.
PC(35:3)_4	(n-9,12_n-6) | (n-9_n-6,12) | (n-6,12_n-9) | (n-6_n-9,12)	n.d.	PC	diacyl	(35:3)	(35:3)	C43 H80 N1 O8 P1	35	3	769.562	[M+H]+	770.569			11.781	n.d.	n.d.	n.d.	n.d.
PC(35:3)_4	(n-9,12_n-8) | (n-9_n-8,12) | (n-8,12_n-9) | (n-8_n-9,12)	n.d.	PC	diacyl	(35:3)	(35:3)	C43 H80 N1 O8 P1	35	3	769.562	[M+H]+	770.569			11.781	n.d.	n.d.	n.d.	n.d.
PC(35:3)_4	(n-6,9_n-6) | (n-6_n-6,9)	n.d.	PC	diacyl	(35:3)	(35:3)	C43 H80 N1 O8 P1	35	3	769.562	[M+H]+	770.569			11.781	n.d.	n.d.	n.d.	n.d.
PC(35:3)_4	(n-6,12_n-6) | (n-6_n-6,12)	n.d.	PC	diacyl	(35:3)	(35:3)	C43 H80 N1 O8 P1	35	3	769.562	[M+H]+	770.569			11.781	n.d.	n.d.	n.d.	n.d.
PC(35:3)_4	(n-8,12_n-8) | (n-8_n-8,12)	n.d.	PC	diacyl	(35:3)	(35:3)	C43 H80 N1 O8 P1	35	3	769.562	[M+H]+	770.569			11.781	n.d.	n.d.	n.d.	n.d.
PC(35:3)_4	(n-9,12_n-9) | (n-9_n-9,12)	n.d.	PC	diacyl	(35:3)	(35:3)	C43 H80 N1 O8 P1	35	3	769.562	[M+H]+	770.569			11.781	n.d.	n.d.	n.d.	n.d.
PC(35:3)_5	All isomers		PC	diacyl	(35:3)	(35:3)	C43 H80 N1 O8 P1	35	3	769.562	[M+H]+	770.569	100	C	12.004	0.0733061	0.0786219	0.0751761	0.0590441
PC(35:3)_5	(n-6,9,12) | (n-6,9,12)	n.d.	PC	diacyl	(35:3)	(35:3)	C43 H80 N1 O8 P1	35	3	769.562	[M+H]+	770.569			12.028	n.d.	n.d.	n.d.	n.d.
PC(35:3)_5	(n-6,9_n-6) | (n-6_n-6,9)	n.d.	PC	diacyl	(35:3)	(35:3)	C43 H80 N1 O8 P1	35	3	769.562	[M+H]+	770.569			12.028	n.d.	n.d.	n.d.	n.d.
PC(35:3)_5	(n-6,9_n-3) | (n-6_n-3,9) | (n-3,9_n-6) | (n-3_n-6,9)	n.d.	PC	diacyl	(35:3)	(35:3)	C43 H80 N1 O8 P1	35	3	769.562	[M+H]+	770.569			12.028	n.d.	n.d.	n.d.	n.d.
PC(35:3)_5	(n-3,9,12) | (n-3,9,12)	n.d.	PC	diacyl	(35:3)	(35:3)	C43 H80 N1 O8 P1	35	3	769.562	[M+H]+	770.569			12.028	n.d.	n.d.	n.d.	n.d.
PC(35:3)_5	(n-10_n-6,9) | (n-6,9_n-10)	n.d.	PC	diacyl	(35:3)	(35:3)	C43 H80 N1 O8 P1	35	3	769.562	[M+H]+	770.569			12.028	n.d.	n.d.	n.d.	n.d.
PC(35:3)_5	(n-3,9_n-3) | (n-3_n-3,9)	n.d.	PC	diacyl	(35:3)	(35:3)	C43 H80 N1 O8 P1	35	3	769.562	[M+H]+	770.569			12.028	n.d.	n.d.	n.d.	n.d.
PC(35:5)	n.d.		PC	diacyl	(35:5)	(35:5)	C43 H76 N1 O8 P1	35	5	765.531	[M+H]+	766.538	100	C	10.35	0.00747511	0.00840188	0.00777423	0.00687431
PC(36:0)			PC	diacyl	(36:0)	(36:0)	C44 H88 N1 O8 P1	36	0	789.625	[M+H]+	790.632	100	C	17.878	0.0248635	0.0244045	0.0243661	0.0184375
PC(37:1)	n.d.		PC	diacyl	(37:1)	(37:1)	C45 H88 N1 O8 P1	37	1	801.625	[M+H]+	802.632	100	C	17.056	0.00693761	0.00719093	0.00735425	0.00585367
PC(37:2)	n.d.		PC	diacyl	(37:2)	(37:2)	C45 H86 N1 O8 P1	37	2	799.609	[M+H]+	800.616	100	C	15.067	0.0185161	0.0217448	0.0196314	0.0167314
PC(37:3)_1	n.d.		PC	diacyl	(37:3)	(37:3)	C45 H84 N1 O8 P1	37	3	797.593	[M+H]+	798.601	100	C	11.924	0.01015	0.00918907	0.00987132	0.0113749
PC(37:3)_2	n.d.		PC	diacyl	(37:3)	(37:3)	C45 H84 N1 O8 P1	37	3	797.593	[M+H]+	798.601	75	C	13.633	0.0448101	0.0462582	0.0476624	0.0396151
PC(37:3)_3	All isomers		PC	diacyl	(37:3)	(37:3)	C45 H84 N1 O8 P1	37	3	797.593	[M+H]+	798.601	100	C	13.951	0.0538846	0.0540132	0.0562504	0.0509384
PC(37:3)_3	(n-6,9,12) | (n-6,9,12)	0.958	PC	diacyl	(37:3)	(37:3)	C45 H84 N1 O8 P1	37	3	797.593	[M+H]+	798.601			13.955	0.0516215	0.0517446	0.0538878	0.048799
PC(37:3)_3	(n-6,10,12) | (n-6,10,12)	0.042	PC	diacyl	(37:3)	(37:3)	C45 H84 N1 O8 P1	37	3	797.593	[M+H]+	798.601			13.955	0.00226315	0.00226855	0.00236252	0.00213941
PC(37:3)_3	others	< 1%	PC	diacyl	(37:3)	(37:3)	C45 H84 N1 O8 P1	37	3	797.593	[M+H]+	798.601			13.955	n.d.	n.d.	n.d.	n.d.
PC(37:5)	(n-3,6,9_n-3,6) | (n-3,6_n-3,6,9)	1	PC	diacyl	(37:5)	(37:5)	C45 H80 N1 O8 P1	37	5	793.562	[M+H]+	794.569	100	C	11.963	0.0378726	0.0359452	0.0395119	0.0347584
PC(37:6)	n.d.		PC	diacyl	(37:6)	(37:6)	C45 H78 N1 O8 P1	37	6	791.547	[M+H]+	792.554	100	C	10.974	0.0120678	0.0116985	0.0105307	0.00912587
PC(38:1)	All isomers		PC	diacyl	(38:1)	(38:1)	C46 H90 N1 O8 P1	38	1	815.64	[M+H]+	816.648	75	C	18.067	0.0342587	0.0342634	0.0336119	0.0279992
PC(38:1)	(n-9) | (n-9)	0.996	PC	diacyl	(38:1)	(38:1)	C46 H90 N1 O8 P1	38	1	815.64	[M+H]+	816.648			18.067	0.0341216	0.0341264	0.0334775	0.0278872
PC(38:1)	(n-11) | (n-11)	0.003	PC	diacyl	(38:1)	(38:1)	C46 H90 N1 O8 P1	38	1	815.64	[M+H]+	816.648			18.067	0.000102776	0.00010279	0.000100836	8.39975e-05
PC(38:1)	(n-4) | (n-4)	0.001	PC	diacyl	(38:1)	(38:1)	C46 H90 N1 O8 P1	38	1	815.64	[M+H]+	816.648			18.067	3.42587e-05	3.42634e-05	3.36119e-05	2.79992e-05
PC(39:4)	All isomers		PC	diacyl	(39:4)	(39:4)	C47 H86 N1 O8 P1	39	4	823.609	[M+H]+	824.616	100	C	15.194	0.0094942	0.0103293	0.0103649	0.00861987
PC(39:4)	(n-6,9,12_n-6) | (n-6_n-6,9,12)	0.57	PC	diacyl	(39:4)	(39:4)	C47 H86 N1 O8 P1	39	4	823.609	[M+H]+	824.616			15.194	0.00541169	0.00588772	0.00590801	0.00491332
PC(39:4)	(n-6,9_n-6,9)	0.43	PC	diacyl	(39:4)	(39:4)	C47 H86 N1 O8 P1	39	4	823.609	[M+H]+	824.616			15.194	0.0040825	0.00444162	0.00445692	0.00370654
PC(39:6)_1	n.d.		PC	diacyl	(39:6)	(39:6)	C47 H82 N1 O8 P1	39	6	819.578	[M+H]+	820.585	100	C	12.414	0.0238955	0.0246766	0.0201091	0.0222164
PC(39:6)_2	All isomers		PC	diacyl	(39:6)	(39:6)	C47 H82 N1 O8 P1	39	6	819.578	[M+H]+	820.585	100	C	12.706	0.0278243	0.0303658	0.029604	0.0251564
PC(39:6)_2	(n-3,6,9,12,15_n-3) | (n-3_n-3,6,9,12,15)	0.76	PC	diacyl	(39:6)	(39:6)	C47 H82 N1 O8 P1	39	6	819.578	[M+H]+	820.585			12.706	0.0211464	0.023078	0.022499	0.0191189
PC(39:6)_2	(n-3,6,9,12_n-3,6) | (n-3,6_n-3,6,9,12)	0.24	PC	diacyl	(39:6)	(39:6)	C47 H82 N1 O8 P1	39	6	819.578	[M+H]+	820.585			12.706	0.00667782	0.0072878	0.00710496	0.00603754
PC(39:6)_2	(n-3,6,9_n-3,6,9)	< 1%	PC	diacyl	(39:6)	(39:6)	C47 H82 N1 O8 P1	39	6	819.578	[M+H]+	820.585			12.706	n.d.	n.d.	n.d.	n.d.
PC(39:8)	n.d.		PC	diacyl	(39:8)	(39:8)	C47 H78 N1 O8 P1	39	8	815.547	[M+H]+	816.554	75	C	9.474	0.00362557	0.00266797	0.00206664	0.00302713
PC(40:4)	All isomers		PC	diacyl	(40:4)	(40:4)	C48 H88 N1 O8 P1	40	4	837.625	[M+H]+	838.632	100	C	16.281	0.0129465	0.0125438	0.013277	0.0112741
PC(40:4)	(n-6,9,12_n-6) | (n-6_n-6,9,12)	0.6	PC	diacyl	(40:4)	(40:4)	C48 H88 N1 O8 P1	40	4	837.625	[M+H]+	838.632			16.281	0.00776788	0.00752627	0.00796621	0.00676447
PC(40:4)	(n-6,9_n-6,9)	0.4	PC	diacyl	(40:4)	(40:4)	C48 H88 N1 O8 P1	40	4	837.625	[M+H]+	838.632			16.281	0.00517859	0.00501751	0.0053108	0.00450965
PC(40:5)	n.d.		PC	diacyl	(40:5)	(40:5)	C48 H86 N1 O8 P1	40	5	835.609	[M+H]+	836.616	75	C	13.848	0.0318994	0.0336596	0.034939	0.0281295
PC(40:6)	n.d.		PC	diacyl	(40:6)	(40:6)	C48 H84 N1 O8 P1	40	6	833.593	[M+H]+	834.601	75	C	12.728	0.0398114	0.0419714	0.0407724	0.033927
PC(40:7)_1	n.d.		PC	diacyl	(40:7)	(40:7)	C48 H82 N1 O8 P1	40	7	831.578	[M+H]+	832.585	100	C	11.234	0.0114277	0.0112347	0.0114569	0.0104825
PC(40:7)_2	n.d.		PC	diacyl	(40:7)	(40:7)	C48 H82 N1 O8 P1	40	7	831.578	[M+H]+	832.585	75	C	12.231	0.0536408	0.050986	0.044248	0.041321
PC(41:8)	n.d.		PC	diacyl	(41:8)	(41:8)	C49 H82 N1 O8 P1	41	8	843.578	[M+H]+	844.585	100	C	10.765	0.00502512	0.00389791	0.0035858	0.0046153
PC(42:2)	All isomers		PC	diacyl	(42:2)	(42:2)	C50 H96 N1 O8 P1	42	2	869.687	[M+H]+	870.695	100	C	20.017	0.00721482	0.00663271	0.00604467	0.00596926
PC(42:2)	(n-6_n-6)	0.61595	PC	diacyl	(42:2)	(42:2)	C50 H96 N1 O8 P1	42	2	869.687	[M+H]+	870.695			20.017	0.00444397	0.00408542	0.00372321	0.00367676
PC(42:2)	(n-6,9) | (n-6,9)	0.22255	PC	diacyl	(42:2)	(42:2)	C50 H96 N1 O8 P1	42	2	869.687	[M+H]+	870.695			20.017	0.00160566	0.00147611	0.00134524	0.00132846
PC(42:2)	(n-6,16) | (n-6,16)	0.0522471	PC	diacyl	(42:2)	(42:2)	C50 H96 N1 O8 P1	42	2	869.687	[M+H]+	870.695			20.017	0.000376954	0.00034654	0.000315817	0.000311876
PC(42:2)	(n-16_n-16)	0.0321071	PC	diacyl	(42:2)	(42:2)	C50 H96 N1 O8 P1	42	2	869.687	[M+H]+	870.695			20.017	0.000231647	0.000212957	0.000194077	0.000191656
PC(42:2)	(n-20_n-20)	0.0300504	PC	diacyl	(42:2)	(42:2)	C50 H96 N1 O8 P1	42	2	869.687	[M+H]+	870.695			20.017	0.000216809	0.000199316	0.000181645	0.000179379
PC(42:2)	(n-9_n-9)	0.0272074	PC	diacyl	(42:2)	(42:2)	C50 H96 N1 O8 P1	42	2	869.687	[M+H]+	870.695			20.017	0.000196296	0.000180459	0.00016446	0.000162408
PC(42:2)	(n-19_n-19)	0.0198879	PC	diacyl	(42:2)	(42:2)	C50 H96 N1 O8 P1	42	2	869.687	[M+H]+	870.695			20.017	0.000143488	0.000131911	0.000120216	0.000118716
PC(42:5)	n.d.		PC	diacyl	(42:5)	(42:5)	C50 H90 N1 O8 P1	42	5	863.64	[M+H]+	864.648	75	C	15.932	0.00412334	0.004124	0.00476844	0.00362476
PC(42:8)	n.d.		PC	diacyl	(42:8)	(42:8)	C50 H84 N1 O8 P1	42	8	857.593	[M+H]+	858.601	100	C	12.078	0.00518296	0.00592001	0.00537586	0.00486767
PC(42:9)	n.d.		PC	diacyl	(42:9)	(42:9)	C50 H82 N1 O8 P1	42	9	855.578	[M+H]+	856.585	100	C	11.004	0.00349093	0.00398534	0.00316047	0.00283476
PC(48:9)	n.d.		PC	diacyl	(48:9)	(48:9)	C56 H94 N1 O8 P1	48	9	939.672	[M+H]+	940.679	100	C	13.882	0.0318464	0.0273654	0.0261065	0.0235436
PC(O-15:1_22:5)	n.d.		PC	alkyl-acyl	(O-15:1_22:5)	(O-37:6)	C45 H80 N1 O7 P1	37	6	777.567	[M+H]+	778.575	75	C	15.935	0.0139783	0.0143088	0.0126943	0.0122529
PC(O-15:2_22:4)	n.d.		PC	alkyl-acyl	(O-15:2_22:4)	(O-37:6)	C45 H80 N1 O7 P1	37	6	777.567	[M+H]+	778.575	100	C	15.583	0.00492934	0.00569014	0.00480411	0.00464519
PC(O-15:2_22:6)	n.d.		PC	alkyl-acyl	(O-15:2_22:6)	(O-37:8)	C45 H76 N1 O7 P1	37	8	773.536	[M+H]+	774.543	100	C	13.436	0.0164418	0.0174314	0.0149184	0.0141511
PC(O-16:0_16:0)			PC	alkyl-acyl	(O-16:0_16:0)	(O-32:0)	C40 H82 N1 O7 P1	32	0	719.583	[M+H]+	720.59	100	A	14.887	0.213796	0.193324	0.17713	0.152701
PC(O-16:0_18:2)			PC	alkyl-acyl	(O-16:0_18:2)	(O-34:2)	C42 H82 N1 O7 P1	34	2	743.583	[M+H]+	744.59	100	A	13.617	0.394405	0.396779	0.387061	0.310774
PC(O-16:0_18:2)	(n-6,9)	0.999	PC	alkyl-acyl	(O-16:0_18:2)	(O-34:2)	C42 H82 N1 O7 P1	34	2	743.583	[M+H]+	744.59			13.617	0.394011	0.396382	0.386674	0.310463
PC(O-16:0_18:2)	(n-6,11)	0.001	PC	alkyl-acyl	(O-16:0_18:2)	(O-34:2)	C42 H82 N1 O7 P1	34	2	743.583	[M+H]+	744.59			13.617	0.000394405	0.000396779	0.000387061	0.000310774
PC(O-16:0_18:2)	(n-9,11)	< 1%	PC	alkyl-acyl	(O-16:0_18:2)	(O-34:2)	C42 H82 N1 O7 P1	34	2	743.583	[M+H]+	744.59			13.617	n.d.	n.d.	n.d.	n.d.
PC(O-16:0_20:3)	All isomers		PC	alkyl-acyl	(O-16:0_20:3)	(O-36:3)	C44 H84 N1 O7 P1	36	3	769.599	[M+H]+	770.606	100	A	14.174	0.103612	0.119431	0.115412	0.0938627
PC(O-16:0_20:3)	(n-6,9,12)	> 99%	PC	alkyl-acyl	(O-16:0_20:3)	(O-36:3)	C44 H84 N1 O7 P1	36	3	769.599	[M+H]+	770.606			14.174	0.102576	0.118236	0.114258	0.0929241
PC(O-16:0_20:3)	(n-6,8,12)	< 1%	PC	alkyl-acyl	(O-16:0_20:3)	(O-36:3)	C44 H84 N1 O7 P1	36	3	769.599	[M+H]+	770.606			14.174	n.d.	n.d.	n.d.	n.d.
PC(O-16:0_20:4)	(n-6,9,12,15)	1	PC	alkyl-acyl	(O-16:0_20:4)	(O-36:4)	C44 H82 N1 O7 P1	36	4	767.583	[M+H]+	768.59	100	A	13.36	0.515891	0.563704	0.512848	0.443627
PC(O-16:0_22:6)	(n-3,6,9,12,15,18)	1	PC	alkyl-acyl	(O-16:0_22:6)	(O-38:6)	C46 H82 N1 O7 P1	38	6	791.583	[M+H]+	792.59	100	A	12.882	0.0913688	0.096082	0.0929602	0.0804331
PC(O-16:1_16:0)	n.d.		PC	alkyl-acyl	(O-16:1_16:0)	(O-32:1)	C40 H80 N1 O7 P1	32	1	717.567	[M+H]+	718.575	100	A	14.598	0.130796	0.114038	0.102636	0.0859192
PC(O-16:1_18:1)	n.d.		PC	alkyl-acyl	(O-16:1_18:1)	(O-34:2)	C42 H82 N1 O7 P1	34	2	743.583	[M+H]+	744.59	100	A	14.88	0.177157	0.175267	0.171	0.155207
PC(O-16:1_18:2)	All isomers		PC	alkyl-acyl	(O-16:1_18:2)	(O-34:3)	C42 H80 N1 O7 P1	34	3	741.567	[M+H]+	742.575	100	A	13.34	0.42708	0.45377	0.425174	0.372739
PC(O-16:1_18:2)	(n-6_n-6,9)	0.96	PC	alkyl-acyl	(O-16:1_18:2)	(O-34:3)	C42 H80 N1 O7 P1	34	3	741.567	[M+H]+	742.575			13.341	0.409997	0.435619	0.408167	0.35783
PC(O-16:1_18:2)	(n-6_n-1,9) | (n-1_n-6,9)	0.04	PC	alkyl-acyl	(O-16:1_18:2)	(O-34:3)	C42 H80 N1 O7 P1	34	3	741.567	[M+H]+	742.575			13.341	0.0170832	0.0181508	0.017007	0.0149096
PC(O-16:1_18:2)	(n-6_n-6,11)	< 1%	PC	alkyl-acyl	(O-16:1_18:2)	(O-34:3)	C42 H80 N1 O7 P1	34	3	741.567	[M+H]+	742.575			13.341	n.d.	n.d.	n.d.	n.d.
PC(O-16:1_18:2)	(n-1_n-1,9)	< 1%	PC	alkyl-acyl	(O-16:1_18:2)	(O-34:3)	C42 H80 N1 O7 P1	34	3	741.567	[M+H]+	742.575			13.341	n.d.	n.d.	n.d.	n.d.
PC(O-16:1_20:4)	n.d.		PC	alkyl-acyl	(O-16:1_20:4)	(O-36:5)	C44 H80 N1 O7 P1	36	5	765.567	[M+H]+	766.575	100	A	13.041	0.555699	0.568419	0.571758	0.482719
PC(O-16:1_20:5)	n.d.		PC	alkyl-acyl	(O-16:1_20:5)	(O-36:6)	C44 H78 N1 O7 P1	36	6	763.552	[M+H]+	764.559	75	B	11.888	0.0540959	0.0511681	0.050404	0.0446189
PC(O-16:1_22:6)	n.d.		PC	alkyl-acyl	(O-16:1_22:6)	(O-38:7)	C46 H80 N1 O7 P1	38	7	789.567	[M+H]+	790.575	100	A	12.581	0.0627745	0.0659046	0.0709959	0.0594719
PC(O-17:2_18:4)	n.d.		PC	alkyl-acyl	(O-17:2_18:4)	(O-35:6)	C43 H76 N1 O7 P1	35	6	749.536	[M+H]+	750.543	100	C	13.506	0.00799672	0.00750853	0.00714062	0.00646804
PC(O-18:0_18:2)	(n-6,9)	1	PC	alkyl-acyl	(O-18:0_18:2)	(O-34:3)	C42 H80 N1 O7 P1	34	3	741.567	[M+H]+	742.575	100	A	15.732	0.0893748	0.100281	0.0933437	0.0773032
PC(O-18:0_20:4)	(n-6,9,12,15)	1	PC	alkyl-acyl	(O-18:0_20:4)	(O-38:4)	C46 H86 N1 O7 P1	38	4	795.614	[M+H]+	796.621	100	A	15.448	0.218608	0.223397	0.204596	0.181936
PC(O-18:1_16:0)	All isomers		PC	alkyl-acyl	(O-18:1_16:0)	(O-34:1)	C42 H84 N1 O7 P1	34	1	745.599	[M+H]+	746.606	100	A	15.058	0.253065	0.275038	0.260303	0.214335
PC(O-18:1_16:0)	(n-9)	0.98	PC	alkyl-acyl	(O-18:1_16:0)	(O-34:1)	C42 H84 N1 O7 P1	34	1	745.599	[M+H]+	746.606			15.081	0.248004	0.269537	0.255097	0.210048
PC(O-18:1_16:0)	(n-7)	0.02	PC	alkyl-acyl	(O-18:1_16:0)	(O-34:1)	C42 H84 N1 O7 P1	34	1	745.599	[M+H]+	746.606			15.081	0.0050613	0.00550076	0.00520606	0.00428669
PC(O-18:1_18:2)_1	All isomers		PC	alkyl-acyl	(O-18:1_18:2)	(O-36:3)	C44 H84 N1 O7 P1	36	3	769.599	[M+H]+	770.606	100	A	13.794	0.133996	0.163355	0.144877	0.139533
PC(O-18:1_18:2)_1	(n-9_n-6,9)	0.99	PC	alkyl-acyl	(O-18:1_18:2)	(O-36:3)	C44 H84 N1 O7 P1	36	3	769.599	[M+H]+	770.606			13.792	0.132656	0.161721	0.143428	0.138138
PC(O-18:1_18:2)_1	(n-6_n-6,9)	0.01	PC	alkyl-acyl	(O-18:1_18:2)	(O-36:3)	C44 H84 N1 O7 P1	36	3	769.599	[M+H]+	770.606			13.792	0.00133996	0.00163355	0.00144877	0.00139533
PC(O-18:1_18:2)_2	n.d.		PC	alkyl-acyl	(O-18:1_18:2)	(O-36:3)	C44 H84 N1 O7 P1	36	3	769.599	[M+H]+	770.606	100	A	15.395	0.0653061	0.0671263	0.0628765	0.0562799
PC(O-18:1_20:4)_1	All isomers		PC	alkyl-acyl	(O-18:1_20:4)	(O-38:5)	C46 H84 N1 O7 P1	38	5	793.599	[M+H]+	794.606	100	A	13.529	0.669229	0.663656	0.656433	0.534824
PC(O-18:1_20:4)_1	(n-6_n-6,9,12,15)	0.562985	PC	alkyl-acyl	(O-18:1_20:4)	(O-38:5)	C46 H84 N1 O7 P1	38	5	793.599	[M+H]+	794.606			13.532	0.376766	0.373628	0.369562	0.301098
PC(O-18:1_20:4)_1	(n-3_n-6,9,12,15)	0.187264	PC	alkyl-acyl	(O-18:1_20:4)	(O-38:5)	C46 H84 N1 O7 P1	38	5	793.599	[M+H]+	794.606			13.532	0.125323	0.124279	0.122927	0.100153
PC(O-18:1_20:4)_1	(n-7_n-6,9,12,15)	0.166199	PC	alkyl-acyl	(O-18:1_20:4)	(O-38:5)	C46 H84 N1 O7 P1	38	5	793.599	[M+H]+	794.606			13.532	0.111225	0.110299	0.109098	0.088887
PC(O-18:1_20:4)_1	(n-9_n-6,9,12,15)	0.0835518	PC	alkyl-acyl	(O-18:1_20:4)	(O-38:5)	C46 H84 N1 O7 P1	38	5	793.599	[M+H]+	794.606			13.532	0.0559153	0.0554497	0.0548462	0.0446855
PC(O-18:1_20:4)_2	n.d.		PC	alkyl-acyl	(O-18:1_20:4)	(O-38:5)	C46 H84 N1 O7 P1	38	5	793.599	[M+H]+	794.606	100	A	15.097	0.110792	0.118284	0.112604	0.0976659
PC(O-18:2_22:6)	n.d.		PC	alkyl-acyl	(O-18:2_22:6)	(O-40:8)	C48 H82 N1 O7 P1	40	8	815.583	[M+H]+	816.59	75	B	12.806	0.0138236	0.0152323	0.0140642	0.0116729
PC(O-20:6_18:0)_1	n.d.		PC	alkyl-acyl	(O-20:6_18:0)	(O-38:6)	C46 H82 N1 O7 P1	38	6	791.583	[M+H]+	792.59	100	B	13.266	0.0906558	0.10037	0.092755	0.0819641
PC(O-20:6_18:0)_2	n.d.		PC	alkyl-acyl	(O-20:6_18:0)	(O-38:6)	C46 H82 N1 O7 P1	38	6	791.583	[M+H]+	792.59	100	B	13.531	0.0188482	0.0170145	0.0168615	0.0138579
PC(O-20:6_22:0)	n.d.		PC	alkyl-acyl	(O-20:6_22:0)	(O-42:6)	C50 H90 N1 O7 P1	42	6	847.645	[M+H]+	848.653	75	B	17.272	0.00982829	0.0120629	0.011017	0.0099475
PC(O-20:6_22:1)	n.d.		PC	alkyl-acyl	(O-20:6_22:1)	(O-42:7)	C50 H88 N1 O7 P1	42	7	845.63	[M+H]+	846.637	100	B	15.527	0.00505698	0.00549025	0.00494627	0.00417978
PC(O-24:1_20:4)	n.d.		PC	alkyl-acyl	(O-24:1_20:4)	(O-44:5)	C52 H96 N1 O7 P1	44	5	877.692	[M+H]+	878.7	100	A	19.514	0.04817	0.0511869	0.0492276	0.0432232
PC(O-24:5_18:0)	n.d.		PC	alkyl-acyl	(O-24:5_18:0)	(O-42:5)	C50 H92 N1 O7 P1	42	5	849.661	[M+H]+	850.668	100	C	17.98	0.00801934	0.00932777	0.00946639	0.00760114
PC(O-26:7_18:0)	n.d.		PC	alkyl-acyl	(O-26:7_18:0)	(O-44:7)	C52 H92 N1 O7 P1	44	7	873.661	[M+H]+	874.668	100	B	17.625	0.00388162	0.00366013	0.00376268	0.00304268
PC(O-32:1)	All isomers		PC	alkyl-acyl	(O-32:1)	(O-32:1)	C40 H80 N1 O7 P1	32	1	717.567	[M+H]+	718.575	75	C	13.113	0.012103	0.0138692	0.0128594	0.0121801
PC(O-32:1)	(n-7) | (n-7)	0.98	PC	alkyl-acyl	(O-32:1)	(O-32:1)	C40 H80 N1 O7 P1	32	1	717.567	[M+H]+	718.575			13.113	0.0118609	0.0135919	0.0126022	0.0119365
PC(O-32:1)	(n-9) | (n-9)	0.02	PC	alkyl-acyl	(O-32:1)	(O-32:1)	C40 H80 N1 O7 P1	32	1	717.567	[M+H]+	718.575			13.113	0.00024206	0.000277385	0.000257187	0.000243602
PC(O-34:0)			PC	alkyl-acyl	(O-34:0)	(O-34:0)	C42 H86 N1 O7 P1	34	0	747.614	[M+H]+	748.621	100	C	17.066	0.0175869	0.0158849	0.0160396	0.0121724
PC(O-34:1)	n.d.		PC	alkyl-acyl	(O-34:1)	(O-34:1)	C42 H84 N1 O7 P1	34	1	745.599	[M+H]+	746.606	75	C	16.79	0.00530716	0.00513833	0.00488237	0.00338377
PC(O-34:4)	n.d.		PC	alkyl-acyl	(O-34:4)	(O-34:4)	C42 H78 N1 O7 P1	34	4	739.552	[M+H]+	740.559	100	C	12.047	0.0115858	0.0121743	0.0125168	0.00943094
PC(O-35:2)	All isomers		PC	alkyl-acyl	(O-35:2)	(O-35:2)	C43 H84 N1 O7 P1	35	2	757.599	[M+H]+	758.606	100	C	14.631	0.00502102	0.00469424	0.00486301	0.00395168
PC(O-35:2)	(n-6_n-6)	0.45	PC	alkyl-acyl	(O-35:2)	(O-35:2)	C43 H84 N1 O7 P1	35	2	757.599	[M+H]+	758.606			14.627	0.00225946	0.00211241	0.00218835	0.00177826
PC(O-35:2)	(n-4_n-4)	0.3	PC	alkyl-acyl	(O-35:2)	(O-35:2)	C43 H84 N1 O7 P1	35	2	757.599	[M+H]+	758.606			14.627	0.00150631	0.00140827	0.0014589	0.00118551
PC(O-35:2)	(n-4,7) | (n-4,7)	0.25	PC	alkyl-acyl	(O-35:2)	(O-35:2)	C43 H84 N1 O7 P1	35	2	757.599	[M+H]+	758.606			14.627	0.00125526	0.00117356	0.00121575	0.000987921
PC(O-35:3)			PC	alkyl-acyl	(O-35:3)	(O-35:3)	C43 H82 N1 O7 P1	35	3	755.583	[M+H]+	756.59	100	C	13.978	0.0186406	0.0221732	0.0212919	0.0191185
PC(O-36:1)	All isomers		PC		(O-36:1)	(O-36:1)	C44 H88 N1 O7 P1	36	1	773.63	[M+H]+	774.637	100	C	17.337	0.024183	0.0255358	0.023706	0.0204104
PC(O-36:1)	(n-9) | (n-9)	0.998	PC		(O-36:1)	(O-36:1)	C44 H88 N1 O7 P1	36	1	773.63	[M+H]+	774.637			17.337	0.0241346	0.0254847	0.0236586	0.0203696
PC(O-36:1)	(n-7) | (n-7)	0.002	PC		(O-36:1)	(O-36:1)	C44 H88 N1 O7 P1	36	1	773.63	[M+H]+	774.637			17.337	4.8366e-05	5.10716e-05	4.74121e-05	4.08208e-05
PC(O-36:3)	n.d.		PC	alkyl-acyl	(O-36:3)	(O-36:3)	C44 H84 N1 O7 P1	36	3	769.599	[M+H]+	770.606	100	C	15.11	0.0250302	0.0249981	0.0239214	0.0202433
PC(O-36:4)	n.d.		PC	alkyl-acyl	(O-36:4)	(O-36:4)	C44 H82 N1 O7 P1	36	4	767.583	[M+H]+	768.59	100	B	13.872	0.104916	0.105059	0.102055	0.0939692
PC(O-36:5)	n.d.		PC	alkyl-acyl	(O-36:5)	(O-36:5)	C44 H80 N1 O7 P1	36	5	765.567	[M+H]+	766.575	100	C	12.151	0.0363194	0.0355309	0.0306657	0.0329631
PC(O-37:4)_1	n.d.		PC	alkyl-acyl	(O-37:4)	(O-37:4)	C45 H84 N1 O7 P1	37	4	781.599	[M+H]+	782.606	75	C	14.001	0.00866215	0.0092744	0.00892792	0.00958642
PC(O-37:4)_2	All isomers		PC	alkyl-acyl	(O-37:4)	(O-37:4)	C45 H84 N1 O7 P1	37	4	781.599	[M+H]+	782.606	100	C	14.382	0.0280017	0.0257575	0.0231663	0.0217982
PC(O-37:4)_2	(n-6,9,12_n-1) | (n-6_n-1,9,12) | (n-1,9,12_n-6) | (n-1_n-6,9,12)	n.d.	PC	alkyl-acyl	(O-37:4)	(O-37:4)	C45 H84 N1 O7 P1	37	4	781.599	[M+H]+	782.606			14.373	n.d.	n.d.	n.d.	n.d.
PC(O-37:4)_2	(n-6,9,12_n-6) | (n-6_n-6,9,12)	n.d.	PC	alkyl-acyl	(O-37:4)	(O-37:4)	C45 H84 N1 O7 P1	37	4	781.599	[M+H]+	782.606			14.373	n.d.	n.d.	n.d.	n.d.
PC(O-37:4)_2	(n-6,9_n-1,9) | (n-1,9_n-6,9)	n.d.	PC	alkyl-acyl	(O-37:4)	(O-37:4)	C45 H84 N1 O7 P1	37	4	781.599	[M+H]+	782.606			14.373	n.d.	n.d.	n.d.	n.d.
PC(O-37:4)_2	(n-6,9_n-6,9)	n.d.	PC	alkyl-acyl	(O-37:4)	(O-37:4)	C45 H84 N1 O7 P1	37	4	781.599	[M+H]+	782.606			14.373	n.d.	n.d.	n.d.	n.d.
PC(O-37:4)_2	(n-1,9,12_n-1) | (n-1_n-1,9,12)	n.d.	PC	alkyl-acyl	(O-37:4)	(O-37:4)	C45 H84 N1 O7 P1	37	4	781.599	[M+H]+	782.606			14.373	n.d.	n.d.	n.d.	n.d.
PC(O-37:4)_2	(n-1,9_n-1,9)	n.d.	PC	alkyl-acyl	(O-37:4)	(O-37:4)	C45 H84 N1 O7 P1	37	4	781.599	[M+H]+	782.606			14.373	n.d.	n.d.	n.d.	n.d.
PC(O-37:5)_1	n.d.		PC	alkyl-acyl	(O-37:5)	(O-37:5)	C45 H82 N1 O7 P1	37	5	779.583	[M+H]+	780.59	100	C	13.688	0.0294555	0.031351	0.02925	0.0246932
PC(O-37:5)_2	n.d.		PC	alkyl-acyl	(O-37:5)	(O-37:5)	C45 H82 N1 O7 P1	37	5	779.583	[M+H]+	780.59	100	C	14.053	0.012182	0.0131072	0.0135219	0.0114439
PC(O-38:0)			PC	alkyl-acyl	(O-38:0)	(O-38:0)	C46 H94 N1 O7 P1	38	0	803.677	[M+H]+	804.684	75	C	20.198	0.00467102	0.00469577	0.00423362	0.00358663
PC(O-38:2)	All isomers		PC	alkyl-acyl	(O-38:2)	(O-38:2)	C46 H90 N1 O7 P1	38	2	799.645	[M+H]+	800.653	100	C	17.937	0.0157918	0.014951	0.0135434	0.0146425
PC(O-38:2)	(n-6,9) | (n-6,9)	0.57	PC	alkyl-acyl	(O-38:2)	(O-38:2)	C46 H90 N1 O7 P1	38	2	799.645	[M+H]+	800.653			17.937	0.00900131	0.00852204	0.00771973	0.00834622
PC(O-38:2)	(n-6_n-6)	0.43	PC	alkyl-acyl	(O-38:2)	(O-38:2)	C46 H90 N1 O7 P1	38	2	799.645	[M+H]+	800.653			17.937	0.00679046	0.00642891	0.00582365	0.00629627
PC(O-38:3)_1	n.d.		PC	alkyl-acyl	(O-38:3)	(O-38:3)	C46 H88 N1 O7 P1	38	3	797.63	[M+H]+	798.637	100	C	15.767	0.0160054	0.0161043	0.0164812	0.0128741
PC(O-38:3)_2	All isomers		PC	alkyl-acyl	(O-38:3)	(O-38:3)	C46 H88 N1 O7 P1	38	3	797.63	[M+H]+	798.637	100	C	16.316	0.020824	0.0176616	0.0199903	0.0162782
PC(O-38:3)_2	(n-6,9,12) | (n-6,9,12)	0.58	PC	alkyl-acyl	(O-38:3)	(O-38:3)	C46 H88 N1 O7 P1	38	3	797.63	[M+H]+	798.637			16.316	0.0120779	0.0102437	0.0115944	0.00944134
PC(O-38:3)_2	(n-6,9_n-6) | (n-6_n-6,9)	0.42	PC	alkyl-acyl	(O-38:3)	(O-38:3)	C46 H88 N1 O7 P1	38	3	797.63	[M+H]+	798.637			16.316	0.00874607	0.00741788	0.00839591	0.00683683
PC(O-38:4)_1	All isomers		PC	alkyl-acyl	(O-38:4)	(O-38:4)	C46 H86 N1 O7 P1	38	4	795.614	[M+H]+	796.621	100	C	14.356	0.0625904	0.0639773	0.0601679	0.0517758
PC(O-38:4)_1	(n-9_n-6,9,12) | (n-6,9,12_n-9)	n.d.	PC	alkyl-acyl	(O-38:4)	(O-38:4)	C46 H86 N1 O7 P1	38	4	795.614	[M+H]+	796.621			14.366	n.d.	n.d.	n.d.	n.d.
PC(O-38:4)_1	(n-9_n-6,9,17) | (n-6,9,17_n-9)	n.d.	PC	alkyl-acyl	(O-38:4)	(O-38:4)	C46 H86 N1 O7 P1	38	4	795.614	[M+H]+	796.621			14.366	n.d.	n.d.	n.d.	n.d.
PC(O-38:4)_1	(n-9_n-6,9,13) | (n-6,9,13_n-9)	n.d.	PC	alkyl-acyl	(O-38:4)	(O-38:4)	C46 H86 N1 O7 P1	38	4	795.614	[M+H]+	796.621			14.366	n.d.	n.d.	n.d.	n.d.
PC(O-38:4)_1	(n-6,9,12,18) | (n-6,9,12,18)	n.d.	PC	alkyl-acyl	(O-38:4)	(O-38:4)	C46 H86 N1 O7 P1	38	4	795.614	[M+H]+	796.621			14.366	n.d.	n.d.	n.d.	n.d.
PC(O-38:4)_1	(n-9_n-2,9,17) | (n-2,9,17_n-9)	n.d.	PC	alkyl-acyl	(O-38:4)	(O-38:4)	C46 H86 N1 O7 P1	38	4	795.614	[M+H]+	796.621			14.366	n.d.	n.d.	n.d.	n.d.
PC(O-38:4)_1	(n-6,9,13,18) | (n-6,9,13,18)	n.d.	PC	alkyl-acyl	(O-38:4)	(O-38:4)	C46 H86 N1 O7 P1	38	4	795.614	[M+H]+	796.621			14.366	n.d.	n.d.	n.d.	n.d.
PC(O-38:4)_1	(n-9_n-2,9,12) | (n-2,9,12_n-9)	n.d.	PC	alkyl-acyl	(O-38:4)	(O-38:4)	C46 H86 N1 O7 P1	38	4	795.614	[M+H]+	796.621			14.366	n.d.	n.d.	n.d.	n.d.
PC(O-38:4)_1	(n-6,9,17_n-2) | (n-6_n-2,9,17) | (n-2,9,17_n-6) | (n-2_n-6,9,17)	n.d.	PC	alkyl-acyl	(O-38:4)	(O-38:4)	C46 H86 N1 O7 P1	38	4	795.614	[M+H]+	796.621			14.366	n.d.	n.d.	n.d.	n.d.
PC(O-38:4)_1	(n-9_n-2,9,13) | (n-2,9,13_n-9)	n.d.	PC	alkyl-acyl	(O-38:4)	(O-38:4)	C46 H86 N1 O7 P1	38	4	795.614	[M+H]+	796.621			14.366	n.d.	n.d.	n.d.	n.d.
PC(O-38:4)_1	(n-6,9,12_n-6) | (n-6_n-6,9,12)	n.d.	PC	alkyl-acyl	(O-38:4)	(O-38:4)	C46 H86 N1 O7 P1	38	4	795.614	[M+H]+	796.621			14.366	n.d.	n.d.	n.d.	n.d.
PC(O-38:4)_1	(n-2,9,12,18) | (n-2,9,12,18)	n.d.	PC	alkyl-acyl	(O-38:4)	(O-38:4)	C46 H86 N1 O7 P1	38	4	795.614	[M+H]+	796.621			14.366	n.d.	n.d.	n.d.	n.d.
PC(O-38:4)_1	(n-6,9,17_n-6) | (n-6_n-6,9,17)	n.d.	PC	alkyl-acyl	(O-38:4)	(O-38:4)	C46 H86 N1 O7 P1	38	4	795.614	[M+H]+	796.621			14.366	n.d.	n.d.	n.d.	n.d.
PC(O-38:4)_1	(n-2,9,13,18) | (n-2,9,13,18)	n.d.	PC	alkyl-acyl	(O-38:4)	(O-38:4)	C46 H86 N1 O7 P1	38	4	795.614	[M+H]+	796.621			14.366	n.d.	n.d.	n.d.	n.d.
PC(O-38:4)_1	(n-6,9,12_n-2) | (n-6_n-2,9,12) | (n-2,9,12_n-6) | (n-2_n-6,9,12)	n.d.	PC	alkyl-acyl	(O-38:4)	(O-38:4)	C46 H86 N1 O7 P1	38	4	795.614	[M+H]+	796.621			14.366	n.d.	n.d.	n.d.	n.d.
PC(O-38:4)_1	(n-6,9,13_n-6) | (n-6_n-6,9,13)	n.d.	PC	alkyl-acyl	(O-38:4)	(O-38:4)	C46 H86 N1 O7 P1	38	4	795.614	[M+H]+	796.621			14.366	n.d.	n.d.	n.d.	n.d.
PC(O-38:4)_1	(n-6,9,13_n-2) | (n-6_n-2,9,13) | (n-2,9,13_n-6) | (n-2_n-6,9,13)	n.d.	PC	alkyl-acyl	(O-38:4)	(O-38:4)	C46 H86 N1 O7 P1	38	4	795.614	[M+H]+	796.621			14.366	n.d.	n.d.	n.d.	n.d.
PC(O-38:4)_1	(n-2,9,17_n-2) | (n-2_n-2,9,17)	n.d.	PC	alkyl-acyl	(O-38:4)	(O-38:4)	C46 H86 N1 O7 P1	38	4	795.614	[M+H]+	796.621			14.366	n.d.	n.d.	n.d.	n.d.
PC(O-38:4)_1	(n-6,9_n-6,9)	n.d.	PC	alkyl-acyl	(O-38:4)	(O-38:4)	C46 H86 N1 O7 P1	38	4	795.614	[M+H]+	796.621			14.366	n.d.	n.d.	n.d.	n.d.
PC(O-38:4)_1	(n-6,9_n-2,9) | (n-2,9_n-6,9)	n.d.	PC	alkyl-acyl	(O-38:4)	(O-38:4)	C46 H86 N1 O7 P1	38	4	795.614	[M+H]+	796.621			14.366	n.d.	n.d.	n.d.	n.d.
PC(O-38:4)_1	(n-2,9,12_n-2) | (n-2_n-2,9,12)	n.d.	PC	alkyl-acyl	(O-38:4)	(O-38:4)	C46 H86 N1 O7 P1	38	4	795.614	[M+H]+	796.621			14.366	n.d.	n.d.	n.d.	n.d.
PC(O-38:4)_1	(n-2,9,13_n-2) | (n-2_n-2,9,13)	n.d.	PC	alkyl-acyl	(O-38:4)	(O-38:4)	C46 H86 N1 O7 P1	38	4	795.614	[M+H]+	796.621			14.366	n.d.	n.d.	n.d.	n.d.
PC(O-38:4)_2	n.d.		PC	alkyl-acyl	(O-38:4)	(O-38:4)	C46 H86 N1 O7 P1	38	4	795.614	[M+H]+	796.621	75	C	14.569	0.00965941	0.00934674	0.00785664	0.00819704
PC(O-38:4)_3	All isomers		PC	alkyl-acyl	(O-38:4)	(O-38:4)	C46 H86 N1 O7 P1	38	4	795.614	[M+H]+	796.621	100	C	14.833	0.0560151	0.0597003	0.0564443	0.049816
PC(O-38:4)_3	(n-6,9,12,15) | (n-6,9,12,15)	0.9	PC	alkyl-acyl	(O-38:4)	(O-38:4)	C46 H86 N1 O7 P1	38	4	795.614	[M+H]+	796.621			14.841	0.0504136	0.0537303	0.0507999	0.0448344
PC(O-38:4)_3	(n-6,9,12_n-6) | (n-6_n-6,9,12)	0.07	PC	alkyl-acyl	(O-38:4)	(O-38:4)	C46 H86 N1 O7 P1	38	4	795.614	[M+H]+	796.621			14.841	0.00392106	0.00417902	0.0039511	0.00348712
PC(O-38:4)_3	(n-6,9_n-6,9)	0.03	PC	alkyl-acyl	(O-38:4)	(O-38:4)	C46 H86 N1 O7 P1	38	4	795.614	[M+H]+	796.621			14.841	0.00168045	0.00179101	0.00169333	0.00149448
PC(O-38:4)_4	n.d.		PC	alkyl-acyl	(O-38:4)	(O-38:4)	C46 H86 N1 O7 P1	38	4	795.614	[M+H]+	796.621	100	C	15.968	0.0161655	0.0174092	0.0167766	0.0140009
PC(O-38:5)_1	n.d.		PC	alkyl-acyl	(O-38:5)	(O-38:5)	C46 H84 N1 O7 P1	38	5	793.599	[M+H]+	794.606	100	C	13.832	0.053435	0.060276	0.0545366	0.0549995
PC(O-38:5)_2	n.d.		PC	alkyl-acyl	(O-38:5)	(O-38:5)	C46 H84 N1 O7 P1	38	5	793.599	[M+H]+	794.606	100	C	14.135	0.0463553	0.0482691	0.052197	0.0406713
PC(O-38:5)_3	n.d.		PC	alkyl-acyl	(O-38:5)	(O-38:5)	C46 H84 N1 O7 P1	38	5	793.599	[M+H]+	794.606	100	C	14.502	0.0580568	0.0613131	0.0558124	0.0503708
PC(O-38:6)_1	n.d.		PC	alkyl-acyl	(O-38:6)	(O-38:6)	C46 H82 N1 O7 P1	38	6	791.583	[M+H]+	792.59	100	C	12.291	0.0251909	0.0281539	0.0248716	0.022614
PC(O-38:6)_2	n.d.		PC	alkyl-acyl	(O-38:6)	(O-38:6)	C46 H82 N1 O7 P1	38	6	791.583	[M+H]+	792.59	100	C	13.85	0.0221599	0.0252175	0.0240393	0.0256377
PC(O-38:7)	n.d.		PC	alkyl-acyl	(O-38:7)	(O-38:7)	C46 H80 N1 O7 P1	38	7	789.567	[M+H]+	790.575	100	C	11.897	0.0233671	0.0236448	0.0215893	0.0189439
PC(O-40:2)	All isomers		PC	alkyl-acyl	(O-40:2)	(O-40:2)	C48 H94 N1 O7 P1	40	2	827.677	[M+H]+	828.684	100	C	19.726	0.00674254	0.00650428	0.00629214	0.00495657
PC(O-40:2)	(n-6_n-6)	0.86	PC	alkyl-acyl	(O-40:2)	(O-40:2)	C48 H94 N1 O7 P1	40	2	827.677	[M+H]+	828.684			19.726	0.00579858	0.00559368	0.00541124	0.00426265
PC(O-40:2)	(n-14_n-14)	0.14	PC	alkyl-acyl	(O-40:2)	(O-40:2)	C48 H94 N1 O7 P1	40	2	827.677	[M+H]+	828.684			19.726	0.000943955	0.000910599	0.000880899	0.00069392
PC(O-40:3)	n.d.		PC	alkyl-acyl	(O-40:3)	(O-40:3)	C48 H92 N1 O7 P1	40	3	825.661	[M+H]+	826.668	100	C	17.913	0.0208768	0.02184	0.0197095	0.0175003
PC(O-40:4)_1	n.d.		PC	alkyl-acyl	(O-40:4)	(O-40:4)	C48 H90 N1 O7 P1	40	4	823.645	[M+H]+	824.653	75	C	16.969	0.00972417	0.0100239	0.00933493	0.00742179
PC(O-40:4)_2	All isomers		PC	alkyl-acyl	(O-40:4)	(O-40:4)	C48 H90 N1 O7 P1	40	4	823.645	[M+H]+	824.653	75	C	17.631	0.0270268	0.0276681	0.0274175	0.0242571
PC(O-40:4)_2	(n-6,9,12_n-6) | (n-6_n-6,9,12)	0.7	PC	alkyl-acyl	(O-40:4)	(O-40:4)	C48 H90 N1 O7 P1	40	4	823.645	[M+H]+	824.653			17.642	0.0189188	0.0193677	0.0191922	0.01698
PC(O-40:4)_2	(n-6,9_n-6,9)	0.3	PC	alkyl-acyl	(O-40:4)	(O-40:4)	C48 H90 N1 O7 P1	40	4	823.645	[M+H]+	824.653			17.642	0.00810805	0.00830044	0.00822524	0.00727713
PC(O-40:5)_1	n.d.		PC	alkyl-acyl	(O-40:5)	(O-40:5)	C48 H88 N1 O7 P1	40	5	821.63	[M+H]+	822.637	100	C	15.521	0.0727896	0.0755943	0.0625846	0.0542988
PC(O-40:5)_2	n.d.		PC	alkyl-acyl	(O-40:5)	(O-40:5)	C48 H88 N1 O7 P1	40	5	821.63	[M+H]+	822.637	100	C	15.829	0.00723211	0.00843504	0.00768771	0.00595049
PC(O-40:6)_1	n.d.		PC	alkyl-acyl	(O-40:6)	(O-40:6)	C48 H86 N1 O7 P1	40	6	819.614	[M+H]+	820.621	100	C	14.359	0.0125034	0.0134977	0.0124471	0.0091598
PC(O-40:6)_2	All isomers		PC	alkyl-acyl	(O-40:6)	(O-40:6)	C48 H86 N1 O7 P1	40	6	819.614	[M+H]+	820.621	100	C	14.897	0.0442181	0.0457355	0.0426708	0.0391948
PC(O-40:6)_2	(n-3,6,9,12,15_n-3) | (n-3_n-3,6,9,12,15)	0.72	PC	alkyl-acyl	(O-40:6)	(O-40:6)	C48 H86 N1 O7 P1	40	6	819.614	[M+H]+	820.621			14.897	0.0318371	0.0329295	0.030723	0.0282202
PC(O-40:6)_2	(n-3,6,9,12,15,18) | (n-3,6,9,12,15,18)	0.28	PC	alkyl-acyl	(O-40:6)	(O-40:6)	C48 H86 N1 O7 P1	40	6	819.614	[M+H]+	820.621			14.897	0.0123811	0.0128059	0.0119478	0.0109745
PC(O-40:6)_2	(n-3,6,9,12_n-3,6) | (n-3,6_n-3,6,9,12)	< 1%	PC	alkyl-acyl	(O-40:6)	(O-40:6)	C48 H86 N1 O7 P1	40	6	819.614	[M+H]+	820.621			14.897	n.d.	n.d.	n.d.	n.d.
PC(O-40:6)_2	(n-3,6,9_n-3,6,9)	< 1%	PC	alkyl-acyl	(O-40:6)	(O-40:6)	C48 H86 N1 O7 P1	40	6	819.614	[M+H]+	820.621			14.897	n.d.	n.d.	n.d.	n.d.
PC(O-40:6)_3	n.d.		PC	alkyl-acyl	(O-40:6)	(O-40:6)	C48 H86 N1 O7 P1	40	6	819.614	[M+H]+	820.621	100	C	15.197	0.0110575	0.0122511	0.0103055	0.00945936
PC(O-40:7)_1	(n-3,6,9,12_n-3,6,9) | (n-3,6,9_n-3,6,9,12)	1	PC	alkyl-acyl	(O-40:7)	(O-40:7)	C48 H84 N1 O7 P1	40	7	817.599	[M+H]+	818.606	100	B	13.032	0.054324	0.0579383	0.0558005	0.0488552
PC(O-40:7)_2	n.d.		PC	alkyl-acyl	(O-40:7)	(O-40:7)	C48 H84 N1 O7 P1	40	7	817.599	[M+H]+	818.606	75	C	13.357	0.00638826	0.00704271	0.00723868	0.005331
PC(O-40:7)_3	n.d.		PC	alkyl-acyl	(O-40:7)	(O-40:7)	C48 H84 N1 O7 P1	40	7	817.599	[M+H]+	818.606	75	C	13.574	0.00931275	0.00906963	0.00937403	0.00771874
PC(O-40:7)_4	n.d.		PC	alkyl-acyl	(O-40:7)	(O-40:7)	C48 H84 N1 O7 P1	40	7	817.599	[M+H]+	818.606	100	C	14.556	0.022307	0.0215123	0.019811	0.0186543
PC(O-42:3)	n.d.		PC	alkyl-acyl	(O-42:3)	(O-42:3)	C50 H96 N1 O7 P1	42	3	853.692	[M+H]+	854.7	100	C	19.667	0.0109982	0.0108137	0.010643	0.010223
PC(O-42:4)	n.d.		PC	alkyl-acyl	(O-42:4)	(O-42:4)	C50 H94 N1 O7 P1	42	4	851.677	[M+H]+	852.684	100	C	19.568	0.0183536	0.0184509	0.0177109	0.0156831
PC(O-42:5)	n.d.		PC	alkyl-acyl	(O-42:5)	(O-42:5)	C50 H92 N1 O7 P1	42	5	849.661	[M+H]+	850.668	100	C	17.613	0.0327885	0.0336926	0.0331261	0.0287683
PC(O-42:6)_1	n.d.		PC	alkyl-acyl	(O-42:6)	(O-42:6)	C50 H90 N1 O7 P1	42	6	847.645	[M+H]+	848.653	100	C	15.809	0.0299731	0.0323401	0.0303409	0.0246243
PC(O-42:6)_2	n.d.		PC	alkyl-acyl	(O-42:6)	(O-42:6)	C50 H90 N1 O7 P1	42	6	847.645	[M+H]+	848.653	100	C	17.059	0.00245744	0.00235646	0.00256137	0.00213813
PC(O-44:4)	n.d.		PC	alkyl-acyl	(O-44:4)	(O-44:4)	C52 H98 N1 O7 P1	44	4	879.708	[M+H]+	880.715	100	C	20.36	0.00662314	0.00527461	0.00517041	0.00487525
PC(O-44:6)_1	All isomers		PC	alkyl-acyl	(O-44:6)	(O-44:6)	C52 H94 N1 O7 P1	44	6	875.677	[M+H]+	876.684	100	C	17.952	0.0720307	0.0738395	0.0652572	0.0605874
PC(O-44:6)_1	(n-6,9,12,15_n-6,9) | (n-6,9_n-6,9,12,15)	0.41	PC	alkyl-acyl	(O-44:6)	(O-44:6)	C52 H94 N1 O7 P1	44	6	875.677	[M+H]+	876.684			17.952	0.0295326	0.0302742	0.0267554	0.0248409
PC(O-44:6)_1	(n-6,9,12_n-6,9,12)	0.59	PC	alkyl-acyl	(O-44:6)	(O-44:6)	C52 H94 N1 O7 P1	44	6	875.677	[M+H]+	876.684			17.952	0.0424981	0.0435653	0.0385017	0.0357466
PC(O-44:6)_2	n.d.		PC	alkyl-acyl	(O-44:6)	(O-44:6)	C52 H94 N1 O7 P1	44	6	875.677	[M+H]+	876.684	100	C	19.317	0.00874948	0.0084391	0.00868602	0.00799908
PC(O-44:7)	n.d.		PC	alkyl-acyl	(O-44:7)	(O-44:7)	C52 H92 N1 O7 P1	44	7	873.661	[M+H]+	874.668	100	C	17.036	0.00360371	0.00393934	0.00334351	0.00341751
PC(O-46:7)	n.d.		PC	alkyl-acyl	(O-46:7)	(O-46:7)	C54 H96 N1 O7 P1	46	7	901.692	[M+H]+	902.7	100	C	19.144	0.00539673	0.00620509	0.00560707	0.00486509
PE(P-16:0_20:3)	n.d.		PE	alkenyl-acyl	(P-16:0_20:3)	(P-36:3)	C41 H76 N1 O7 P1	36	4	725.536	[M+H]+	726.543	75	C	14.551	0.0292121	0.0328127	0.0225052	0.0269885
PE(P-16:0_20:4)	n.d.		PE	alkenyl-acyl	(P-16:0_20:4)	(P-36:4)	C41 H74 N1 O7 P1	36	5	723.52	[M+H]+	724.528	100	B	13.707	0.318462	0.345671	0.317915	0.302863
PE(P-18:1_18:2)	n.d.		PE	alkenyl-acyl	(P-18:1_18:2)	(P-36:3)	C41 H76 N1 O7 P1	36	4	725.536	[M+H]+	726.543	100	B	14.235	0.0592704	0.0708559	0.0585461	0.0549265
PE(O-16:1_18:2)	n.d.		PE	alkyl-acyl	(O-16:1_18:2)	(O-34:3)	C39 H74 N1 O7 P1	34	3	699.52	[M+H]+	700.528	75	B	14.011	0.11124	0.107857	0.100299	0.0900265
PE(O-16:1_22:6)	n.d.		PE	alkyl-acyl	(O-16:1_22:6)	(O-38:7)	C43 H74 N1 O7 P1	38	7	747.52	[M+H]+	748.528	100	B	13.218	0.0956403	0.104478	0.0934262	0.0879825
PE(O-18:2_20:4)	n.d.		PE	alkyl-acyl	(O-18:2_20:4)	(O-38:6)	C43 H76 N1 O7 P1	38	6	749.536	[M+H]+	750.543	100	B	13.943	0.308078	0.309714	0.285505	0.283517
PE(O-36:4)	n.d.		PE	alkyl-acyl	(O-36:4)	(O-36:4)	C41 H76 N1 O7 P1	36	4	725.536	[M+H]+	726.543	100	C	14.001	0.0377917	0.0378259	0.0343587	0.0369463
PE(16:0_18:2)	All isomers		PE	diacyl	(16:0_18:2)	(34:2)	C39 H74 N1 O8 P1	34	2	715.515	[M+H]+	716.522	100	A	12.995	0.10511	0.13223	0.134933	0.114461
PE(16:0_18:2)	(n-6,9)	0.99	PE	diacyl	(16:0_18:2)	(34:2)	C39 H74 N1 O8 P1	34	2	715.515	[M+H]+	716.522			12.992	0.104059	0.130908	0.133583	0.113316
PE(16:0_18:2)	(n-7,9)	0.01	PE	diacyl	(16:0_18:2)	(34:2)	C39 H74 N1 O8 P1	34	2	715.515	[M+H]+	716.522			12.992	0.0010511	0.0013223	0.00134933	0.00114461
PE(16:0_20:4)	(n-6,9,12,15)	1	PE	diacyl	(16:0_20:4)	(36:4)	C41 H74 N1 O8 P1	36	4	739.515	[M+H]+	740.522	100	A	12.753	0.106539	0.119819	0.105879	0.100052
PE(16:0_22:6)	(n-3,6,9,12,15,18)	1	PE	diacyl	(16:0_22:6)	(38:6)	C43 H74 N1 O8 P1	38	6	763.515	[M+H]+	764.522	100	A	12.316	0.120736	0.128809	0.112723	0.101466
PE(18:0_20:4)	(n-6,9,12,15)	1	PE	diacyl	(18:0_20:4)	(38:4)	C43 H78 N1 O8 P1	38	4	767.547	[M+H]+	768.554	100	A	14.768	0.264082	0.310194	0.310159	0.280693
PE(18:0_22:6)	n.d.		PE	diacyl	(18:0_22:6)	(40:6)	C45 H78 N1 O8 P1	40	6	791.547	[M+H]+	792.554	100	A	14.255	0.0599947	0.0634244	0.0524856	0.0504866
PE(18:1_20:4)	n.d.		PE	diacyl	(18:1_20:4)	(38:5)	C43 H76 N1 O8 P1	38	5	765.531	[M+H]+	766.538	75	C	12.968	0.0666856	0.0703452	0.0668445	0.0639765
PI(16:0_18:2)	All isomers		PI	diacyl	16:0_18:2)	(34:2)	C43 H79 O13 P1	34	2	834.526	[M+NH4]+	852.558	100	A	10.385	0.293852	0.319482	0.304182	0.238682
PI(16:0_18:2)	(n-6,9)	> 99%	PI	diacyl	16:0_18:2)	(34:2)	C43 H79 O13 P1	34	2	834.526	[M+NH4]+	852.558			10.385	0.290914	0.316288	0.30114	0.236296
PI(16:0_18:2)	(n-7,9)	< 1%	PI	diacyl	16:0_18:2)	(34:2)	C43 H79 O13 P1	34	2	834.526	[M+NH4]+	852.558			10.385	n.d.	n.d.	n.d.	n.d.
PI(16:0_20:4)	(n-6,9,12,15)	> 99%	PI	diacyl	16:0_20:4)	(36:4)	C45 H79 O13 P1	36	4	858.526	[M+NH4]+	876.558	100	B	10.249	0.231352	0.253783	0.240143	0.203742
PI(18:0_18:2)	(n-6,9)	1	PI	diacyl	(18:0_18:2)	(36:2)	C45 H83 O13 P1	36	2	862.557	[M+NH4]+	880.589	100	A	11.935	0.677458	0.738888	0.722279	0.665222
PI(18:0_20:4)	(n-6,9,12,15)	1	PI	diacyl	18:0_20:4)	(38:4)	C47 H83 O13 P1	38	4	886.557	[M+NH4]+	904.59	100	A	11.773	2.81211	2.99791	3.11815	2.58957
PI(18:1_16:0)	(n-9)	1	PI	diacyl	18:1_16:0)	(34:1)	C43 H81 O13 P1	34	1	836.541	[M+NH4]+	854.574	100	A	11.51	0.149109	0.145298	0.151716	0.14161
PI(18:1_18:0)	(n-9)	1	PI	diacyl	(18:1_18:0)	(36:1)	C45 H85 O13 P1	36	1	864.573	[M+NH4]+	882.605	100	A	13.223	0.158029	0.1616	0.187536	0.156008
PI(18:1_18:1)	All isomers		PI	diacyl	(18:1_18:1)	(36:2)	C45 H83 O13 P1	36	2	862.557	[M+NH4]+	880.589	100	A	11.708	0.121763	0.118504	0.123968	0.0916645
PI(18:1_18:1)	(n-9_n-9)	0.96	PI	diacyl	(18:1_18:1)	(36:2)	C45 H83 O13 P1	36	2	862.557	[M+NH4]+	880.589			11.708	0.116893	0.113764	0.119009	0.0879979
PI(18:1_18:1)	(n-9_n-5) | (n-5_n-9)	0.04	PI	diacyl	(18:1_18:1)	(36:2)	C45 H83 O13 P1	36	2	862.557	[M+NH4]+	880.589			11.708	0.00487053	0.00474017	0.00495872	0.00366658
PI(18:1_18:1)	(n-5_n-5)	< 1%	PI	diacyl	(18:1_18:1)	(36:2)	C45 H83 O13 P1	36	2	862.557	[M+NH4]+	880.589			11.708	n.d.	n.d.	n.d.	n.d.
PI(18:1_18:2)	n.d.		PI	diacyl	(18:1_18:2)	(36:3)	C45 H81 O13 P1	36	3	860.541	[M+NH4]+	878.574	100	A	10.795	0.0755931	0.0876892	0.0766673	0.0635271
PI(20:4_17:0)	n.d.		PI	diacyl	(20:4_17:0)	(37:4)	C46 H81 O13 P1	37	4	872.541	[M+NH4]+	890.574	100	B	10.976	0.0219833	0.021656	0.0230706	0.0168211
PI(20:4_18:1)_1	n.d.		PI	diacyl	(20:4_18:1)	(38:5)	C47 H81 O13 P1	38	5	884.541	[M+NH4]+	902.573	100	A	10.404	0.0778737	0.104779	0.107846	0.0808346
PI(20:4_18:1)_2	n.d.		PI	diacyl	(20:4_18:1)	(38:5)	C47 H81 O13 P1	38	5	884.541	[M+NH4]+	902.573	100	B	10.605	0.0600785	0.0865472	0.0736124	0.0642182
PI(22:5_18:0)	n.d.		PI	diacyl	(22:5_18:0)	(40:5)	C49 H85 O13 P1	40	5	912.573	[M+NH4]+	930.605	100	B	11.872	0.0687157	0.0772026	0.0636179	0.0745071
PI(22:6_16:0)	n.d.		PI	diacyl	(22:6_16:0)	(38:6)	C47 H79 O13 P1	38	6	882.526	[M+NH4]+	900.558	75	B	9.945	0.0276052	0.0267067	0.0275832	0.0245252
PI(22:6_18:0)	n.d.		PI	diacyl	(22:6_18:0)	(40:6)	C49 H83 O13 P1	40	6	910.557	[M+NH4]+	928.589	100	A	11.395	0.0661083	0.0772761	0.0770314	0.0564452
# n.d. = not determined

## Sheet: Table S3
Table S3. LC-OzNOxESI-MS2 analysis of total fatty acid extracts from human plasma with data processing assisted by OzNOx Companion.
					Conc in Plasma (uM)
Fatty Acid	Double-Bond n-#	Parent m/z	RT(min)	Isomer Abundance	S1	S2	S3	S4
FA (14:0)		228.209	6.5		65.1683	85.7679	73.2355	84.6987
FA (15:0)		242.225	7		12.0013	16.2589	15.4836	15.702
FA (16:0)		256.24	7.7		1804.56	1883.31	1805.69	2007.22
FA (17:0)		270.256	8.4		18.3856	17.6448	18.3093	20.3289
FA (18:0)		284.272	9.1		575.329	595.521	617.366	629.045
FA(16:1)	All isomers	272.258	6.65583		143.72	159.765	162.223	146.839
FA(16:1)	(n-7)	272.258	6.65583	0.9211	132.38	147.159	149.424	135.253
FA(16:1)	(n-9)	272.258	6.65583	0.0692	9.9454	11.0557	11.2258	10.1613
FA(16:1)	(n-11)	272.258	6.65583	0.0042	0.603623	0.671011	0.681337	0.616724
FA(16:1)	(n-12)	272.258	6.65583	0.0029	0.416787	0.463317	0.470447	0.425833
FA(16:1)	(n-5)	272.258	6.65583	0.0014	0.201208	0.22367	0.227112	0.205575
FA(16:1)	(n-10)	272.258	6.65583	0.0007	0.100604	0.111835	0.113556	0.102787
FA(16:1)	(n-6)	272.258	6.65583	0.0006	0.0862318	0.0958588	0.0973338	0.0881034
FA(17:1)	All isomers	286.274	7.23428		10.4436	11.023	11.669	10.2707
FA(17:1)	(n-8)	286.274	7.23428	0.926	9.67082	10.2073	10.8055	9.51064
FA(17:1)	(n-9)	286.274	7.23428	0.07	0.731055	0.771609	0.816833	0.718947
FA(17:1)	(n-6)	286.274	7.23428	0.003	0.0313309	0.0330689	0.0350071	0.030812
FA(18:1)	All isomers	300.289	7.23428		991.37	1084.87	1113.53	1190.87
FA(18:1)	(n-9)	300.289	7.85609	0.974	965.594	1056.66	1084.58	1159.91
FA(18:1)	(n-7)	300.289	7.85609	0.024	23.7929	26.0368	26.7247	28.5809
FA(18:1)	(n-10)	300.289	7.85609	0.002	1.98274	2.16973	2.22706	2.38174
FA(18:1)	(n-11)	300.289	7.85609	< 1%	n.d.	n.d.	n.d.	n.d.
FA(18:1)	(n-6)	300.289	7.85609	< 1%	n.d.	n.d.	n.d.	n.d.
FA(18:2)	All isomers	298.274	6.9536		4682.77	4761.63	5043.53	4979.66
FA(18:2)	(n-6,9)	298.274	6.9536	0.999	4678.09	4756.87	5038.49	4974.68
FA(18:2)	(n-6,11)	298.274	6.9536	0.001	4.68277	4.76163	5.04353	4.97966
FA(18:2)	(n-6,10)	298.274	6.9536	< 1%	n.d.	n.d.	n.d.	n.d.
FA(18:3)	All isomers	296.258	6.34003		37.7645	40.2049	37.6387	38.8535
FA(18:3)	(n-6,9,12)	296.258	6.34003	0.59	22.281	23.7209	22.2068	22.9236
FA(18:3)	(n-3,6,9)	296.258	6.34003	0.41	15.4834	16.484	15.4318	15.9299
FA(18:3)	(n-3,9,12)	296.258	6.34003	< 1%	n.d.	n.d.	n.d.	n.d.
FA(18:3)	(n-3,6,8)	296.258	6.34003	< 1%	n.d.	n.d.	n.d.	n.d.
FA(18:3)	(n-3,6,12)	296.258	6.34003	< 1%	n.d.	n.d.	n.d.	n.d.
FA(20:1)	All isomers	328.321	9.16332		13.1333	15.5588	16.3381	18.6179
FA(20:1)	(n-9)	328.321	9.16332	0.8933	11.732	13.8987	14.5948	16.6314
FA(20:1)	(n-11)	328.321	9.16332	0.0805	1.05723	1.25249	1.31522	1.49874
FA(20:1)	(n-10)	328.321	9.16332	0.0214	0.281053	0.332959	0.349635	0.398424
FA(20:1)	(n-7)	328.321	9.16332	0.0037	0.0485933	0.0575676	0.060451	0.0688863
FA(20:1)	(n-16)	328.321	9.16332	0.0006	0.00787999	0.00933529	0.00980286	0.0111708
FA(20:1)	(n-13)	328.321	9.16332	0.0004	0.00525333	0.00622353	0.00653524	0.00744717
FA(20:1)	(n-12)	328.321	9.16332	0.0001	0.00131333	0.00155588	0.00163381	0.00186179
FA(20:2)	All isomers	326.305	8.12343		27.3532	25.2797	28.7188	27.9072
FA(20:2)	(n-6,9)	326.305	8.12343	0.884	24.1802	22.3472	25.3875	24.67
FA(20:2)	(n-9,12)	326.305	8.12343	0.107	2.92679	2.70492	3.07292	2.98607
FA(20:2)	(n-6,12)	326.305	8.12343	0.007	0.191472	0.176958	0.201032	0.195351
FA(20:2)	(n-3,9)	326.305	8.12343	0.002	0.0547063	0.0505593	0.0574377	0.0558144
FA(20:3)	All isomers	324.289	7.30434		171.735	184.93	181.371	191.333
FA(20:3)	(n-6,9,12)	324.289	7.30434	0.997	171.22	184.376	180.827	190.759
FA(20:3)	(n-6,9,15)	324.289	7.30434	0.003	0.515206	0.554791	0.544114	0.574
FA(20:4)	All isomers	322.274	6.7872		1072.21	1010.02	1096.5	1124.18
FA(20:4)	(n-6,9,12,15)	322.274	6.7872	0.99	1061.49	999.924	1085.54	1112.94
FA(20:4)	(n-6,9,11,15)	322.274	6.7872	< 1%	n.d.	n.d.	n.d.	n.d.
FA(20:5)	All isomers	320.258	6.13422		25.1224	26.4608	26.1124	27.837
FA(20:5)	(n-3,6,9,12,15)	320.258	6.13422	0.99	24.8712	26.1962	25.8513	27.5586
FA(20:5)	(n-3,6,9,11,15)	320.258	6.13422	< 1%	n.d.	n.d.	n.d.	n.d.
FA(22:4)	All isomers	350.305	7.68093		16.6999	17.5342	17.0427	19.0796
FA(22:4)	(n-6,9,12,15)	350.305	7.68093	0.98	16.3659	17.1835	16.7018	18.698
FA(22:4)	(n-6,10,12,15)	350.305	7.68093	0.02	0.333998	0.350683	0.340854	0.381592
FA(22:4)	(n-6,9,12,19)	350.305	7.68093	< 1%	n.d.	n.d.	n.d.	n.d.
FA(22:4)	(n-6,9,11,15)	350.305	7.68093	< 1%	n.d.	n.d.	n.d.	n.d.
FA(22:5)	All isomers	346.274	6.94		6.0613	6.6273	6.7755	6.5421
FA(22:5)	(n-3,6,9,12,15)	346.274	6.94	0.99	6.00069	6.56103	6.70775	6.47668
FA(22:6)	All isomers	346.274	6.56825		85.5443	87.0554	84.1155	91.5338
FA(22:6)	(n-3,6,9,12,15,18)	346.274	6.56825	0.99	84.6889	86.1848	83.2743	90.6185
# n.d. = not determined

## Sheet: Table S4
Table S4. LC-OzNOxESI-MS2 analysis of ultimateSPLASH GPL standards spiked into human plasma with data processing assisted by OzNOx Companion. In all cases, the lone or dominant C=C regioisomer reported is the same described by the manufacturer.
Lipid Class	Parent Annotation	Double-Bond n-#	Isomer Abundance
PC	d5-PC(17:0_14:1)	All isomers
PC	d5-PC(17:0_14:1)	(n-5)	0.99
PC	d5-PC(17:0_14:1)	(n-6)	0.005
PC	d5-PC(17:0_14:1)	(n-12)	0.004
PC	d5-PC(17:0_14:1)	(n-3)	< 1%
PC	d5-PC(17:0_16:1)	All isomers
PC	d5-PC(17:0_16:1)	(n-7)	0.9891
PC	d5-PC(17:0_16:1)	(n-8)	0.0055
PC	d5-PC(17:0_16:1)	(n-14)	0.0047
PC	d5-PC(17:0_16:1)	(n-5)	0.0006
PC	d5-PC(17:0_16:1)	(n-4)	0.0001
PC	d5-PC(17:0_18:1)	All isomers
PC	d5-PC(17:0_18:1)	(n-9)	0.988806
PC	d5-PC(17:0_18:1)	(n-16)	0.0054859
PC	d5-PC(17:0_18:1)	(n-10)	0.00500742
PC	d5-PC(17:0_18:1)	(n-12)	0.000525712
PC	d5-PC(17:0_18:1)	(n-7)	0.000174716
PC	d5-PC(17:0_20:3)	All isomers
PC	d5-PC(17:0_20:3)	(n-6,9,12)	0.988
PC	d5-PC(17:0_20:3)	(n-6,10,12)	0.005
PC	d5-PC(17:0_20:3)	(n-6,9,13)	0.007
PC	d5-PC(17:0_20:3)	others	< 1%
PC	d5-PC(17:0_22:4)	(n-6,9,12,15)	1
PE	d5-PE(17:0_14:1)	(n-5)	1
PE	d5-PE(17:0_16:1)	(n-7)	1
PE	d5-PE(17:0_18:1)	(n-9)	1
PG	d5-PG(17:0_14:1)	(n-5)	1
PG	d5-PG(17:0_16:1)	(n-7)	1
PG	d5-PG(17:0_18:1)	(n-9)	1
PG	d5-PG(17:0_20:3)	(n-6,9,12)	1
PG	d5-PG(17:0_22:4)	(n-6,9,12,15)	1
PI	d5-PI(17:0_14:1)	(n-5)	1
PI	d5-PI(17:0_16:1)	(n-7)	1
PI	d5-PI(17:0_18:1)	(n-9)	1
PI	d5-PI(17:0_20:3)	(n-6,9,12)	1
PI	d5-PI(17:0_22:4)	(n-6,9,12,15)	1
PS	d5-PS(17:0_14:1)	(n-5)	1
PS	d5-PS(17:0_16:1)	(n-7)	1
PS	d5-PS(17:0_18:1)	(n-9)	1
PS	d5-PS(17:0_20:3)	(n-6,9,12)	1
PS	d5-PS(17:0_22:4)	(n-6,9,12,15)	1

## Sheet: Table S5
Table S5. Stable isotope-labeled lipid standards used for quantification in the untargeted Lipidomics experiments
ISTD	Conc. (mM)1	ISTD	Conc. (mM)
LPC(15:0)-d5	1.22	PE(17:0_14:1)-d5	0.87
LPC(17:0)-d5	2.31	PE(17:0_16:1)-d5	1.68
LPC(19:0)-d5	1.1	PE(17:0_18:1)-d5	2.42
LPE(15:0)-d5	1.34	PG(17:0_14:1)-d5	0.84
LPE(17:0)-d5	2.52	PG(17:0_16:1)-d5	1.61
LPE(19:0)-d5	1.19	PG(17:0_18:1)-d5	2.33
LPG(15:0)-d5	1.25	PG(17:0_20:3)-d5	1.5
LPG(17:0)-d5	2.37	PG(17:0_22:4)-d5	0.73
LPG(19:0)-d5	1.12	PI(17:0_14:1)-d5	0.74
LPI(15:0)-d5	1.06	PI(17:0_16:1)-d5	1.44
LPI(17:0)-d5	2.01	PI(17:0_18:1)-d5	2.09
LPI(19:0)-d5	0.96	PI(17:0_20:3)-d5	1.35
LPS(15:0)-d5	1.22	PI(17:0_22:4)-d5	0.66
LPS(17:0)-d5	2.31	PS(17:0_14:1)-d5	0.82
LPS(19:0)-d5	1.09	PS(17:0_16:1)-d5	1.58
LPA(16:0)-d9	1.1	PS(17:0_18:1)-d5	2.29
PC(17:0_14:1)-d5	1.65	PS(17:0_20:3)-d5	1.48
PC(17:0_16:1)-d5	3.17	PS(17:0_22:4)-d5	0.72
PC(17:0_18:1)-d5	4.59	PA(15:0-18:1)-d7	0.87
PC(17:0_20:3)-d5	2.97
PC(17:0_22:4)-d5	1.44
1The final concentration in the reconstituted lipid extract.

## Sheet: Table S6
Table S6. Fatty acid standard mixture used for linear regression in the total fatty acid analysis experiments
Fatty acid	Concentration (µg/mL)1	Fatty acid	Concentration (µg/mL)
FA (10:0)	10	FA (17:1)	5
FA (11:0)	5	FA (18:1)	150
FA (12:0)	5	FA (19:1)	5
FA (13:0)	5	FA (20:1)	5
FA (14:0)	5	FA (21:1)	5
FA (15:0)	5	FA (22:1)	5
FA (16:0)	200	FA (24:1)	5
FA (17:0)	5	FA (18:2)	250
FA (18:0)	100	FA (20:2)	5
FA (19:0)	5	FA (21:2)	5
FA (20:0)	5	FA (22:2)	5
FA (21:0)	5	FA (18:3)	10
FA (22:0)	5	FA (20:3)	30
FA (23:0)	0.5	FA (22:3)	5
FA (24:0)	5	FA (18:4)	5
FA (26:0)	5	FA (20:4)	100
FA (27:0)	2	FA (22:4)	5
FA (28:0)	5	FA (18:5)	5
FA (30:0)	2.5	FA (20:5)	5
FA (12:1)	5	FA (22:5)	5
FA (15:1)	5	FA (22:6)	20
FA (16:1)	20
1Initial concentration prior to serial dilution for linear regression

## Sheet: Table S7
Table S7. Stable isotope-labeled fatty acid standards used for quantification in the total fatty acid analysis experiments
Fatty acid	Concentration (µg/mL)	Fatty acid	Concentration (µg/mL)
FA (10:0)-d19	20	FA (24:0)-d47	10
FA (11:0)-d3	20	FA (26:0)-d4	10
FA (12:0)-d23	20	FA (16:1)-d13	20
FA (14:0)-d27	20	FA (18:1)-d17	200
FA (15:0)-d29	20	FA (18:2)-d11	400
FA (16:0)-d31	200	FA (18:3)-d14	20
FA (17:0)-d3	20	FA (20:3)-d6	20
FA (18:0)-d35	200	FA (20:4)-d11	40
FA (19:0)-d37	20	FA (20:5)-d5	20
FA (20:0)-d3	10	FA (22:5)-d5	10
FA (22:0)-d43	10	FA (22:6)-d5	20
# Spiked 10 µL of mixture in each sample for analysis.
